# Supplementary material for: A cellular basis for the hourglass pattern in vertebrate embryogenesis
Source: Nat Commun. 2026 Mar 10;17:2404. doi: 10.1038/s41467-026-69828-9 (PMC12982620; doi:10.1038/s41467-026-69828-9)
Supplement: Supplementary file 3 — Supplementary Data 1 [file 41467_2026_69828_MOESM3_ESM.xlsx]

## Sheet: Supplementary Data 1. Orthomaps
PS	gene_id
2	ENSMUSG00000000001
2	ENSMUSG00000000003
2	ENSMUSG00000020875
2	ENSMUSG00000000028
2	ENSMUSG00000000049
5	ENSMUSG00000000058
2	ENSMUSG00000000078
3	ENSMUSG00000000088
2	ENSMUSG00000000093
5	ENSMUSG00000000120
2	ENSMUSG00000000125
1	ENSMUSG00000000127
1	ENSMUSG00000020152
2	ENSMUSG00000000149
2	ENSMUSG00000000157
2	ENSMUSG00000000167
2	ENSMUSG00000000171
3	ENSMUSG00000000182
3	ENSMUSG00000000183
2	ENSMUSG00000000184
11	ENSMUSG00000035385
11	ENSMUSG00000035352
1	ENSMUSG00000062661
2	ENSMUSG00000000197
2	ENSMUSG00000000202
5	ENSMUSG00000000204
1	ENSMUSG00000000214
2	ENSMUSG00000000216
2	ENSMUSG00000000247
2	ENSMUSG00000000248
1	ENSMUSG00000000253
2	ENSMUSG00000026535
2	ENSMUSG00000038257
1	ENSMUSG00000000278
3	ENSMUSG00000000282
2	ENSMUSG00000000290
1	ENSMUSG00000000295
5	ENSMUSG00000000296
2	ENSMUSG00000000303
2	ENSMUSG00000000305
1	ENSMUSG00000000308
2	ENSMUSG00000000317
2	ENSMUSG00000000318
2	ENSMUSG00000000320
11	ENSMUSG00000020676
1	ENSMUSG00000000339
1	ENSMUSG00000000340
5	ENSMUSG00000000346
2	ENSMUSG00000000355
1	ENSMUSG00000000359
2	ENSMUSG00000000374
2	ENSMUSG00000000378
1	ENSMUSG00000000385
2	ENSMUSG00000000402
2	ENSMUSG00000000411
6	ENSMUSG00000000435
2	ENSMUSG00000000439
2	ENSMUSG00000000440
1	ENSMUSG00000000441
1	ENSMUSG00000028494
10	ENSMUSG00000000489
2	ENSMUSG00000029730
1	ENSMUSG00000000530
2	ENSMUSG00000000531
1	ENSMUSG00000000532
1	ENSMUSG00000074340
2	ENSMUSG00000000562
2	ENSMUSG00000000567
2	ENSMUSG00000032050
2	ENSMUSG00000000581
2	ENSMUSG00000000594
1	ENSMUSG00000000605
2	ENSMUSG00000000627
1	ENSMUSG00000000628
2	ENSMUSG00000000673
21	ENSMUSG00000000682
2	ENSMUSG00000000693
17	ENSMUSG00000000701
17	ENSMUSG00000079007
2	ENSMUSG00000000708
2	ENSMUSG00000000711
2	ENSMUSG00000000739
1	ENSMUSG00000000740
2	ENSMUSG00000000743
1	ENSMUSG00000000751
1	ENSMUSG00000000753
2	ENSMUSG00000000759
1	ENSMUSG00000000787
2	ENSMUSG00000000791
1	ENSMUSG00000000792
2	ENSMUSG00000000794
1	ENSMUSG00000000811
2	ENSMUSG00000000817
2	ENSMUSG00000000869
2	ENSMUSG00000027489
2	ENSMUSG00000000876
2	ENSMUSG00000000889
2	ENSMUSG00000000901
2	ENSMUSG00000000902
2	ENSMUSG00000000903
2	ENSMUSG00000000915
1	ENSMUSG00000000916
1	ENSMUSG00000000934
2	ENSMUSG00000029844
1	ENSMUSG00000000959
2	ENSMUSG00000000976
11	ENSMUSG00000000982
5	ENSMUSG00000000983
1	ENSMUSG00000063558
17	ENSMUSG00000001014
4	ENSMUSG00000001016
1	ENSMUSG00000001020
1	ENSMUSG00000001021
1	ENSMUSG00000001025
11	ENSMUSG00000001029
1	ENSMUSG00000020715
2	ENSMUSG00000001052
2	ENSMUSG00000001053
2	ENSMUSG00000001054
2	ENSMUSG00000001065
2	ENSMUSG00000001082
2	ENSMUSG00000052783
2	ENSMUSG00000074886
1	ENSMUSG00000001095
2	ENSMUSG00000001098
2	ENSMUSG00000020829
1	ENSMUSG00000001100
2	ENSMUSG00000001103
2	ENSMUSG00000001119
2	ENSMUSG00000001120
1	ENSMUSG00000001127
2	ENSMUSG00000001128
1	ENSMUSG00000001138
1	ENSMUSG00000079610
1	ENSMUSG00000001151
2	ENSMUSG00000020241
1	ENSMUSG00000001155
3	ENSMUSG00000001156
3	ENSMUSG00000001157
2	ENSMUSG00000001158
2	ENSMUSG00000001173
2	ENSMUSG00000022436
1	ENSMUSG00000001211
1	ENSMUSG00000053329
2	ENSMUSG00000029130
1	ENSMUSG00000020651
1	ENSMUSG00000001225
2	ENSMUSG00000001227
2	ENSMUSG00000001228
2	ENSMUSG00000001247
2	ENSMUSG00000001248
1	ENSMUSG00000001270
3	ENSMUSG00000001300
2	ENSMUSG00000001280
2	ENSMUSG00000001281
2	ENSMUSG00000001305
1	ENSMUSG00000001313
2	ENSMUSG00000001349
2	ENSMUSG00000001366
2	ENSMUSG00000001376
1	ENSMUSG00000006050
1	ENSMUSG00000001380
2	ENSMUSG00000001383
2	ENSMUSG00000001415
1	ENSMUSG00000001416
2	ENSMUSG00000001420
1	ENSMUSG00000001424
1	ENSMUSG00000001440
1	ENSMUSG00000001441
2	ENSMUSG00000001444
3	ENSMUSG00000001445
6	ENSMUSG00000022219
1	ENSMUSG00000001467
2	ENSMUSG00000001473
1	ENSMUSG00000031967
1	ENSMUSG00000001494
3	ENSMUSG00000001496
2	ENSMUSG00000023186
2	ENSMUSG00000001506
1	ENSMUSG00000001518
2	ENSMUSG00000001521
1	ENSMUSG00000001524
2	ENSMUSG00000001525
1	ENSMUSG00000059714
2	ENSMUSG00000001542
1	ENSMUSG00000001552
1	ENSMUSG00000001555
2	ENSMUSG00000001558
2	ENSMUSG00000001569
2	ENSMUSG00000027680
2	ENSMUSG00000001583
2	ENSMUSG00000001588
2	ENSMUSG00000021070
2	ENSMUSG00000001627
2	ENSMUSG00000001630
2	ENSMUSG00000022484
2	ENSMUSG00000001655
2	ENSMUSG00000001656
2	ENSMUSG00000001657
2	ENSMUSG00000036139
2	ENSMUSG00000022485
2	ENSMUSG00000001661
2	ENSMUSG00000020196
1	ENSMUSG00000001663
1	ENSMUSG00000001665
2	ENSMUSG00000001666
1	ENSMUSG00000001670
10	ENSMUSG00000001672
1	ENSMUSG00000001674
1	ENSMUSG00000001707
1	ENSMUSG00000001729
1	ENSMUSG00000001741
2	ENSMUSG00000001751
2	ENSMUSG00000022283
2	ENSMUSG00000001761
2	ENSMUSG00000001767
1	ENSMUSG00000001773
2	ENSMUSG00000001774
1	ENSMUSG00000001783
2	ENSMUSG00000001785
2	ENSMUSG00000001794
1	ENSMUSG00000030495
2	ENSMUSG00000001819
2	ENSMUSG00000001823
1	ENSMUSG00000001829
2	ENSMUSG00000001844
1	ENSMUSG00000001864
1	ENSMUSG00000001865
2	ENSMUSG00000001870
1	ENSMUSG00000025139
2	ENSMUSG00000020681
2	ENSMUSG00000001901
1	ENSMUSG00000001909
2	ENSMUSG00000001910
2	ENSMUSG00000007209
1	ENSMUSG00000001924
10	ENSMUSG00000001943
10	ENSMUSG00000001946
2	ENSMUSG00000001948
6	ENSMUSG00000001964
2	ENSMUSG00000078622
2	ENSMUSG00000020700
1	ENSMUSG00000001983
2	ENSMUSG00000001988
1	ENSMUSG00000001998
1	ENSMUSG00000001999
2	ENSMUSG00000031385
2	ENSMUSG00000002006
2	ENSMUSG00000002007
1	ENSMUSG00000031378
2	ENSMUSG00000002012
2	ENSMUSG00000002015
1	ENSMUSG00000002028
1	ENSMUSG00000002031
2	ENSMUSG00000002032
17	ENSMUSG00000002033
2	ENSMUSG00000002043
1	ENSMUSG00000002052
1	ENSMUSG00000002064
19	ENSMUSG00000002083
2	ENSMUSG00000002103
3	ENSMUSG00000002111
2	ENSMUSG00000002129
2	ENSMUSG00000002190
2	ENSMUSG00000002204
2	ENSMUSG00000002205
2	ENSMUSG00000002210
11	ENSMUSG00000046223
2	ENSMUSG00000022111
2	ENSMUSG00000002221
2	ENSMUSG00000002222
4	ENSMUSG00000002228
1	ENSMUSG00000002233
2	ENSMUSG00000042599
2	ENSMUSG00000002250
2	ENSMUSG00000002257
2	ENSMUSG00000002266
1	ENSMUSG00000002280
2	ENSMUSG00000002289
2	ENSMUSG00000002308
2	ENSMUSG00000002324
1	ENSMUSG00000002326
2	ENSMUSG00000002329
1	ENSMUSG00000002332
2	ENSMUSG00000002341
2	ENSMUSG00000002342
2	ENSMUSG00000002345
2	ENSMUSG00000002365
2	ENSMUSG00000024206
2	ENSMUSG00000002372
6	ENSMUSG00000002379
1	ENSMUSG00000020622
3	ENSMUSG00000002384
2	ENSMUSG00000002393
2	ENSMUSG00000002396
2	ENSMUSG00000031820
1	ENSMUSG00000002413
2	ENSMUSG00000041420
1	ENSMUSG00000002428
2	ENSMUSG00000054452
2	ENSMUSG00000002455
2	ENSMUSG00000002477
2	ENSMUSG00000002504
2	ENSMUSG00000002489
1	ENSMUSG00000022568
1	ENSMUSG00000002550
2	ENSMUSG00000002565
2	ENSMUSG00000002580
3	ENSMUSG00000002588
1	ENSMUSG00000002602
3	ENSMUSG00000002603
2	ENSMUSG00000002608
2	ENSMUSG00000024045
2	ENSMUSG00000002633
2	ENSMUSG00000002635
2	ENSMUSG00000002658
1	ENSMUSG00000002660
1	ENSMUSG00000002661
10	ENSMUSG00000002664
1	ENSMUSG00000091803
2	ENSMUSG00000002688
2	ENSMUSG00000002718
2	ENSMUSG00000002728
2	ENSMUSG00000002731
1	ENSMUSG00000002732
2	ENSMUSG00000002741
2	ENSMUSG00000002748
2	ENSMUSG00000063406
2	ENSMUSG00000059409
1	ENSMUSG00000002763
1	ENSMUSG00000002767
2	ENSMUSG00000002769
2	ENSMUSG00000002771
1	ENSMUSG00000030834
2	ENSMUSG00000002778
2	ENSMUSG00000002803
2	ENSMUSG00000021319
2	ENSMUSG00000002808
1	ENSMUSG00000002812
1	ENSMUSG00000002814
1	ENSMUSG00000002825
2	ENSMUSG00000002835
2	ENSMUSG00000002844
2	ENSMUSG00000002845
2	ENSMUSG00000002846
2	ENSMUSG00000002847
3	ENSMUSG00000002897
2	ENSMUSG00000002900
2	ENSMUSG00000002910
1	ENSMUSG00000029925
2	ENSMUSG00000002948
2	ENSMUSG00000002949
2	ENSMUSG00000030768
1	ENSMUSG00000002957
1	ENSMUSG00000002963
1	ENSMUSG00000002968
2	ENSMUSG00000002980
19	ENSMUSG00000074336
1	ENSMUSG00000052974
2	ENSMUSG00000003033
2	ENSMUSG00000003037
2	ENSMUSG00000003039
3	ENSMUSG00000003051
1	ENSMUSG00000003053
2	ENSMUSG00000003068
3	ENSMUSG00000003070
2	ENSMUSG00000003099
1	ENSMUSG00000003123
2	ENSMUSG00000003154
2	ENSMUSG00000003200
10	ENSMUSG00000003206
2	ENSMUSG00000003184
10	ENSMUSG00000003190
1	ENSMUSG00000003226
2	ENSMUSG00000003226
6	ENSMUSG00000003227
2	ENSMUSG00000003228
1	ENSMUSG00000003234
1	ENSMUSG00000003235
1	ENSMUSG00000003273
2	ENSMUSG00000003282
1	ENSMUSG00000003283
1	ENSMUSG00000003299
2	ENSMUSG00000003344
1	ENSMUSG00000003346
2	ENSMUSG00000003348
2	ENSMUSG00000003354
1	ENSMUSG00000003355
1	ENSMUSG00000003360
1	ENSMUSG00000054855
2	ENSMUSG00000020437
2	ENSMUSG00000003378
13	ENSMUSG00000003379
2	ENSMUSG00000003410
2	ENSMUSG00000003418
5	ENSMUSG00000003420
2	ENSMUSG00000003421
1	ENSMUSG00000003429
2	ENSMUSG00000003437
5	ENSMUSG00000003444
2	ENSMUSG00000003458
2	ENSMUSG00000007122
6	ENSMUSG00000003469
2	ENSMUSG00000003477
1	ENSMUSG00000029777
1	ENSMUSG00000003484
2	ENSMUSG00000031799
1	ENSMUSG00000003505
2	ENSMUSG00000103088
1	ENSMUSG00000003526
2	ENSMUSG00000003527
2	ENSMUSG00000003528
11	ENSMUSG00000003541
2	ENSMUSG00000003545
1	ENSMUSG00000003546
2	ENSMUSG00000003549
1	ENSMUSG00000003559
2	ENSMUSG00000031849
2	ENSMUSG00000003581
2	ENSMUSG00000003585
3	ENSMUSG00000021253
5	ENSMUSG00000003604
1	ENSMUSG00000042476
2	ENSMUSG00000003623
2	ENSMUSG00000024002
1	ENSMUSG00000003657
2	ENSMUSG00000003662
1	ENSMUSG00000003665
3	ENSMUSG00000038508
2	ENSMUSG00000003721
2	ENSMUSG00000032269
2	ENSMUSG00000003746
2	ENSMUSG00000003752
2	ENSMUSG00000089832
3	ENSMUSG00000025025
2	ENSMUSG00000003778
1	ENSMUSG00000022842
1	ENSMUSG00000003808
1	ENSMUSG00000003809
2	ENSMUSG00000003812
2	ENSMUSG00000003814
1	ENSMUSG00000003848
1	ENSMUSG00000003849
2	ENSMUSG00000003863
1	ENSMUSG00000003865
2	ENSMUSG00000003872
2	ENSMUSG00000003882
3	ENSMUSG00000003934
1	ENSMUSG00000003948
2	ENSMUSG00000003949
2	ENSMUSG00000022905
1	ENSMUSG00000003955
2	ENSMUSG00000003974
2	ENSMUSG00000003992
2	ENSMUSG00000004018
8	ENSMUSG00000004031
2	ENSMUSG00000004032
2	ENSMUSG00000004038
2	ENSMUSG00000004035
2	ENSMUSG00000058135
1	ENSMUSG00000004054
1	ENSMUSG00000004070
1	ENSMUSG00000004071
2	ENSMUSG00000004096
2	ENSMUSG00000004098
2	ENSMUSG00000004099
2	ENSMUSG00000004100
2	ENSMUSG00000070319
2	ENSMUSG00000004105
2	ENSMUSG00000022702
1	ENSMUSG00000074207
2	ENSMUSG00000028630
2	ENSMUSG00000004187
2	ENSMUSG00000031398
1	ENSMUSG00000031400
6	ENSMUSG00000004221
1	ENSMUSG00000004233
1	ENSMUSG00000004264
1	ENSMUSG00000004266
1	ENSMUSG00000004267
1	ENSMUSG00000004268
2	ENSMUSG00000004270
6	ENSMUSG00000072772
1	ENSMUSG00000004285
1	ENSMUSG00000004319
1	ENSMUSG00000004341
2	ENSMUSG00000004356
3	ENSMUSG00000004359
11	ENSMUSG00000004366
1	ENSMUSG00000031622
2	ENSMUSG00000020447
1	ENSMUSG00000004393
2	ENSMUSG00000004394
11	ENSMUSG00000004446
1	ENSMUSG00000004451
2	ENSMUSG00000004462
2	ENSMUSG00000004473
2	ENSMUSG00000058638
2	ENSMUSG00000004508
1	ENSMUSG00000004530
1	ENSMUSG00000004540
1	ENSMUSG00000004542
2	ENSMUSG00000004558
2	ENSMUSG00000004567
1	ENSMUSG00000004568
2	ENSMUSG00000069633
2	ENSMUSG00000061778
2	ENSMUSG00000004609
1	ENSMUSG00000004610
1	ENSMUSG00000004613
1	ENSMUSG00000004637
2	ENSMUSG00000004651
1	ENSMUSG00000004655
2	ENSMUSG00000004665
1	ENSMUSG00000004667
2	ENSMUSG00000004709
2	ENSMUSG00000004748
1	ENSMUSG00000004788
10	ENSMUSG00000004791
2	ENSMUSG00000004798
11	ENSMUSG00000004814
2	ENSMUSG00000004821
2	ENSMUSG00000027164
1	ENSMUSG00000020528
2	ENSMUSG00000004837
2	ENSMUSG00000004843
2	ENSMUSG00000004846
2	ENSMUSG00000063952
2	ENSMUSG00000053436
2	ENSMUSG00000004872
2	ENSMUSG00000004880
11	ENSMUSG00000004894
2	ENSMUSG00000004895
2	ENSMUSG00000004896
2	ENSMUSG00000004897
2	ENSMUSG00000004885
4	ENSMUSG00000004945
1	ENSMUSG00000004929
2	ENSMUSG00000004934
2	ENSMUSG00000004936
1	ENSMUSG00000004937
1	ENSMUSG00000004939
10	ENSMUSG00000004948
2	ENSMUSG00000004951
3	ENSMUSG00000029832
1	ENSMUSG00000030180
11	ENSMUSG00000004988
2	ENSMUSG00000005034
1	ENSMUSG00000005043
3	ENSMUSG00000005054
4	ENSMUSG00000005057
10	ENSMUSG00000005087
1	ENSMUSG00000005102
2	ENSMUSG00000005103
6	ENSMUSG00000005124
2	ENSMUSG00000005125
2	ENSMUSG00000005131
2	ENSMUSG00000005148
3	ENSMUSG00000005202
1	ENSMUSG00000005204
1	ENSMUSG00000005220
2	ENSMUSG00000005220
1	ENSMUSG00000005232
1	ENSMUSG00000022892
2	ENSMUSG00000052675
2	ENSMUSG00000005299
2	ENSMUSG00000005320
2	ENSMUSG00000005355
1	ENSMUSG00000005357
1	ENSMUSG00000005360
1	ENSMUSG00000005370
2	ENSMUSG00000005371
3	ENSMUSG00000005373
1	ENSMUSG00000007207
1	ENSMUSG00000005397
1	ENSMUSG00000005413
2	ENSMUSG00000005447
2	ENSMUSG00000030468
2	ENSMUSG00000031706
8	ENSMUSG00000005465
2	ENSMUSG00000005469
2	ENSMUSG00000005470
1	ENSMUSG00000005474
1	ENSMUSG00000005483
1	ENSMUSG00000005493
1	ENSMUSG00000005510
1	ENSMUSG00000005514
1	ENSMUSG00000040583
1	ENSMUSG00000005533
2	ENSMUSG00000005540
1	ENSMUSG00000005547
1	ENSMUSG00000005553
2	ENSMUSG00000005566
2	ENSMUSG00000033916
2	ENSMUSG00000005575
1	ENSMUSG00000005609
1	ENSMUSG00000005649
3	ENSMUSG00000005656
1	ENSMUSG00000005667
2	ENSMUSG00000005672
2	ENSMUSG00000005674
2	ENSMUSG00000005677
1	ENSMUSG00000005682
1	ENSMUSG00000005683
1	ENSMUSG00000005686
2	ENSMUSG00000005687
2	ENSMUSG00000005698
1	ENSMUSG00000005716
3	ENSMUSG00000005718
2	ENSMUSG00000034116
1	ENSMUSG00000047884
2	ENSMUSG00000005779
1	ENSMUSG00000038968
2	ENSMUSG00000049723
1	ENSMUSG00000005802
3	ENSMUSG00000005804
1	ENSMUSG00000028138
11	ENSMUSG00000005824
2	ENSMUSG00000032492
2	ENSMUSG00000005864
2	ENSMUSG00000005873
1	ENSMUSG00000005881
2	ENSMUSG00000005886
3	ENSMUSG00000005892
2	ENSMUSG00000005899
2	ENSMUSG00000005917
1	ENSMUSG00000022445
2	ENSMUSG00000005947
2	ENSMUSG00000005950
1	ENSMUSG00000005951
1	ENSMUSG00000005958
11	ENSMUSG00000005968
2	ENSMUSG00000005973
1	ENSMUSG00000005980
1	ENSMUSG00000005981
2	ENSMUSG00000005994
2	ENSMUSG00000006021
2	ENSMUSG00000006024
2	ENSMUSG00000006058
2	ENSMUSG00000020128
1	ENSMUSG00000021939
2	ENSMUSG00000006095
2	ENSMUSG00000006127
2	ENSMUSG00000006134
1	ENSMUSG00000029703
2	ENSMUSG00000006143
2	ENSMUSG00000030353
2	ENSMUSG00000006179
1	ENSMUSG00000006191
2	ENSMUSG00000006200
1	ENSMUSG00000006205
2	ENSMUSG00000006215
1	ENSMUSG00000006216
11	ENSMUSG00000006218
2	ENSMUSG00000006219
1	ENSMUSG00000021403
10	ENSMUSG00000006235
1	ENSMUSG00000006262
1	ENSMUSG00000006269
1	ENSMUSG00000006273
1	ENSMUSG00000006281
6	ENSMUSG00000006281
2	ENSMUSG00000006281
1	ENSMUSG00000006288
2	ENSMUSG00000006313
2	ENSMUSG00000006315
1	ENSMUSG00000006345
1	ENSMUSG00000006378
11	ENSMUSG00000006389
2	ENSMUSG00000006390
1	ENSMUSG00000035274
1	ENSMUSG00000006398
2	ENSMUSG00000006411
2	ENSMUSG00000090213
1	ENSMUSG00000006442
1	ENSMUSG00000006445
2	ENSMUSG00000028919
2	ENSMUSG00000006456
2	ENSMUSG00000006457
2	ENSMUSG00000020315
2	ENSMUSG00000006463
1	ENSMUSG00000006469
11	ENSMUSG00000046899
11	ENSMUSG00000006490
11	ENSMUSG00000019756
1	ENSMUSG00000006494
1	ENSMUSG00000057729
17	ENSMUSG00000028359
1	ENSMUSG00000006517
1	ENSMUSG00000006522
1	ENSMUSG00000006526
1	ENSMUSG00000006529
2	ENSMUSG00000033227
2	ENSMUSG00000026167
10	ENSMUSG00000006546
1	ENSMUSG00000006567
28	ENSMUSG00000006570
2	ENSMUSG00000006574
2	ENSMUSG00000006575
2	ENSMUSG00000006585
2	ENSMUSG00000006587
1	ENSMUSG00000006589
2	ENSMUSG00000021335
2	ENSMUSG00000036110
6	ENSMUSG00000062524
2	ENSMUSG00000006642
2	ENSMUSG00000006649
1	ENSMUSG00000006651
1	ENSMUSG00000032604
1	ENSMUSG00000006673
2	ENSMUSG00000006675
2	ENSMUSG00000006676
1	ENSMUSG00000006678
2	ENSMUSG00000006711
4	ENSMUSG00000006715
1	ENSMUSG00000006717
2	ENSMUSG00000006728
1	ENSMUSG00000026737
6	ENSMUSG00000006731
1	ENSMUSG00000006732
1	ENSMUSG00000006764
7	ENSMUSG00000040017
2	ENSMUSG00000040026
2	ENSMUSG00000055937
16	ENSMUSG00000006777
2	ENSMUSG00000021730
1	ENSMUSG00000023832
1	ENSMUSG00000006818
2	ENSMUSG00000024474
2	ENSMUSG00000006850
1	ENSMUSG00000006932
1	ENSMUSG00000006941
1	ENSMUSG00000044485
1	ENSMUSG00000006948
5	ENSMUSG00000006958
1	ENSMUSG00000022843
2	ENSMUSG00000006998
2	ENSMUSG00000022841
3	ENSMUSG00000007021
2	ENSMUSG00000007030
1	ENSMUSG00000007033
2	ENSMUSG00000007034
1	ENSMUSG00000007035
2	ENSMUSG00000007036
1	ENSMUSG00000007038
1	ENSMUSG00000007039
2	ENSMUSG00000007041
19	ENSMUSG00000073413
2	ENSMUSG00000007050
2	ENSMUSG00000045545
2	ENSMUSG00000044041
2	ENSMUSG00000053797
1	ENSMUSG00000007080
2	ENSMUSG00000020911
2	ENSMUSG00000048981
1	ENSMUSG00000022229
1	ENSMUSG00000098306
2	ENSMUSG00000069631
1	ENSMUSG00000052131
2	ENSMUSG00000007338
2	ENSMUSG00000007415
2	ENSMUSG00000103255
2	ENSMUSG00000007457
2	ENSMUSG00000007564
2	ENSMUSG00000007589
2	ENSMUSG00000007591
5	ENSMUSG00000007594
1	ENSMUSG00000007603
1	ENSMUSG00000007610
1	ENSMUSG00000007613
1	ENSMUSG00000007646
2	ENSMUSG00000007653
5	ENSMUSG00000007655
2	ENSMUSG00000007670
2	ENSMUSG00000007721
1	ENSMUSG00000007815
2	ENSMUSG00000007836
2	ENSMUSG00000029701
1	ENSMUSG00000057788
6	ENSMUSG00000007872
10	ENSMUSG00000007877
6	ENSMUSG00000007888
1	ENSMUSG00000007892
20	ENSMUSG00000007907
1	ENSMUSG00000007908
1	ENSMUSG00000007944
2	ENSMUSG00000007946
1	ENSMUSG00000007950
2	ENSMUSG00000008136
5	ENSMUSG00000008153
2	ENSMUSG00000008206
2	ENSMUSG00000008301
1	ENSMUSG00000008307
2	ENSMUSG00000008318
2	ENSMUSG00000008333
2	ENSMUSG00000008373
3	ENSMUSG00000008384
1	ENSMUSG00000008393
2	ENSMUSG00000008398
2	ENSMUSG00000008429
1	ENSMUSG00000008435
2	ENSMUSG00000008438
2	ENSMUSG00000008450
1	ENSMUSG00000008461
2	ENSMUSG00000008482
1	ENSMUSG00000029131
2	ENSMUSG00000008590
1	ENSMUSG00000008601
1	ENSMUSG00000008604
1	ENSMUSG00000008668
2	ENSMUSG00000094441
1	ENSMUSG00000024835
2	ENSMUSG00000008763
2	ENSMUSG00000008813
2	ENSMUSG00000008843
2	ENSMUSG00000067889
1	ENSMUSG00000008855
1	ENSMUSG00000008859
2	ENSMUSG00000008874
2	ENSMUSG00000008892
1	ENSMUSG00000028970
2	ENSMUSG00000008958
2	ENSMUSG00000008976
3	ENSMUSG00000008999
2	ENSMUSG00000009013
1	ENSMUSG00000009075
2	ENSMUSG00000009076
2	ENSMUSG00000009090
2	ENSMUSG00000009092
6	ENSMUSG00000009112
1	ENSMUSG00000009115
2	ENSMUSG00000022718
13	ENSMUSG00000009185
2	ENSMUSG00000026536
10	ENSMUSG00000009214
2	ENSMUSG00000009246
2	ENSMUSG00000009248
2	ENSMUSG00000000244
2	ENSMUSG00000052763
16	ENSMUSG00000009281
3	ENSMUSG00000009291
2	ENSMUSG00000009378
2	ENSMUSG00000009394
2	ENSMUSG00000009406
1	ENSMUSG00000027895
2	ENSMUSG00000030838
2	ENSMUSG00000009535
1	ENSMUSG00000009545
2	ENSMUSG00000009549
29	ENSMUSG00000009551
2	ENSMUSG00000009555
11	ENSMUSG00000026814
2	ENSMUSG00000009563
2	ENSMUSG00000009569
3	ENSMUSG00000022415
2	ENSMUSG00000009588
2	ENSMUSG00000009596
2	ENSMUSG00000009628
1	ENSMUSG00000009630
11	ENSMUSG00000009633
2	ENSMUSG00000019916
2	ENSMUSG00000009646
2	ENSMUSG00000009654
2	ENSMUSG00000009670
13	ENSMUSG00000009687
1	ENSMUSG00000009731
1	ENSMUSG00000009863
2	ENSMUSG00000009894
2	ENSMUSG00000009900
2	ENSMUSG00000009905
2	ENSMUSG00000009941
1	ENSMUSG00000031397
2	ENSMUSG00000010044
2	ENSMUSG00000010045
2	ENSMUSG00000010048
1	ENSMUSG00000010051
6	ENSMUSG00000010054
2	ENSMUSG00000010057
2	ENSMUSG00000034837
2	ENSMUSG00000010097
3	ENSMUSG00000010097
1	ENSMUSG00000003680
2	ENSMUSG00000024650
2	ENSMUSG00000063796
1	ENSMUSG00000010122
1	ENSMUSG00000000561
2	ENSMUSG00000074344
4	ENSMUSG00000010136
11	ENSMUSG00000010142
1	ENSMUSG00000010154
1	ENSMUSG00000079677
2	ENSMUSG00000010277
2	ENSMUSG00000010290
2	ENSMUSG00000010307
1	ENSMUSG00000010358
2	ENSMUSG00000010362
1	ENSMUSG00000010376
2	ENSMUSG00000010392
3	ENSMUSG00000010406
20	ENSMUSG00000010435
8	ENSMUSG00000018341
1	ENSMUSG00000010529
2	ENSMUSG00000010592
1	ENSMUSG00000010651
2	ENSMUSG00000010660
1	ENSMUSG00000010663
1	ENSMUSG00000010755
11	ENSMUSG00000010760
1	ENSMUSG00000010796
2	ENSMUSG00000010797
2	ENSMUSG00000010830
2	ENSMUSG00000010841
2	ENSMUSG00000027679
1	ENSMUSG00000010911
1	ENSMUSG00000010914
2	ENSMUSG00000011008
1	ENSMUSG00000011034
8	ENSMUSG00000011118
1	ENSMUSG00000011154
2	ENSMUSG00000011158
2	ENSMUSG00000011171
1	ENSMUSG00000047257
1	ENSMUSG00000011254
2	ENSMUSG00000011256
2	ENSMUSG00000031495
2	ENSMUSG00000011306
1	ENSMUSG00000027710
2	ENSMUSG00000011349
1	ENSMUSG00000011382
1	ENSMUSG00000011463
2	ENSMUSG00000002668
2	ENSMUSG00000011589
11	ENSMUSG00000011632
2	ENSMUSG00000011751
1	ENSMUSG00000011752
10	ENSMUSG00000011837
2	ENSMUSG00000011884
2	ENSMUSG00000003166
2	ENSMUSG00000012017
17	ENSMUSG00000012042
2	ENSMUSG00000012114
3	ENSMUSG00000032179
2	ENSMUSG00000021510
2	ENSMUSG00000040562
20	ENSMUSG00000012211
2	ENSMUSG00000012282
4	ENSMUSG00000012396
2	ENSMUSG00000027615
2	ENSMUSG00000012443
4	ENSMUSG00000012483
2	ENSMUSG00000012520
2	ENSMUSG00000031494
2	ENSMUSG00000058093
2	ENSMUSG00000020954
2	ENSMUSG00000013076
1	ENSMUSG00000013083
17	ENSMUSG00000013091
2	ENSMUSG00000020472
1	ENSMUSG00000013150
1	ENSMUSG00000013155
11	ENSMUSG00000013158
1	ENSMUSG00000013160
2	ENSMUSG00000064145
1	ENSMUSG00000037797
2	ENSMUSG00000013353
2	ENSMUSG00000013415
2	ENSMUSG00000008090
1	ENSMUSG00000013523
2	ENSMUSG00000029213
1	ENSMUSG00000013593
2	ENSMUSG00000008200
5	ENSMUSG00000013622
2	ENSMUSG00000062077
1	ENSMUSG00000013629
11	ENSMUSG00000013653
1	ENSMUSG00000013663
2	ENSMUSG00000013698
2	ENSMUSG00000013701
3	ENSMUSG00000013707
1	ENSMUSG00000019254
13	ENSMUSG00000013766
1	ENSMUSG00000013787
2	ENSMUSG00000032000
1	ENSMUSG00000025417
1	ENSMUSG00000028125
2	ENSMUSG00000013878
1	ENSMUSG00000030693
2	ENSMUSG00000013921
29	ENSMUSG00000013928
19	ENSMUSG00000013974
4	ENSMUSG00000014030
2	ENSMUSG00000014075
1	ENSMUSG00000014077
20	ENSMUSG00000014104
2	ENSMUSG00000026786
2	ENSMUSG00000014177
1	ENSMUSG00000014195
2	ENSMUSG00000014226
1	ENSMUSG00000014245
1	ENSMUSG00000055204
2	ENSMUSG00000014294
2	ENSMUSG00000014301
2	ENSMUSG00000014303
2	ENSMUSG00000089727
2	ENSMUSG00000014355
1	ENSMUSG00000014361
1	ENSMUSG00000030851
2	ENSMUSG00000014402
2	ENSMUSG00000014418
1	ENSMUSG00000059481
1	ENSMUSG00000014453
2	ENSMUSG00000014470
1	ENSMUSG00000014496
1	ENSMUSG00000014498
2	ENSMUSG00000014503
1	ENSMUSG00000014529
2	ENSMUSG00000061613
2	ENSMUSG00000014542
2	ENSMUSG00000014543
1	ENSMUSG00000014547
2	ENSMUSG00000014550
1	ENSMUSG00000014554
13	ENSMUSG00000014599
2	ENSMUSG00000014603
2	ENSMUSG00000014606
1	ENSMUSG00000014686
2	ENSMUSG00000014704
1	ENSMUSG00000014747
2	ENSMUSG00000014748
1	ENSMUSG00000014769
2	ENSMUSG00000014773
17	ENSMUSG00000014776
2	ENSMUSG00000014778
2	ENSMUSG00000014782
8	ENSMUSG00000014813
2	ENSMUSG00000014856
2	ENSMUSG00000014859
1	ENSMUSG00000014867
2	ENSMUSG00000014873
1	ENSMUSG00000014905
1	ENSMUSG00000014956
3	ENSMUSG00000014980
1	ENSMUSG00000029674
2	ENSMUSG00000029675
2	ENSMUSG00000015002
2	ENSMUSG00000015013
1	ENSMUSG00000015016
1	ENSMUSG00000015027
2	ENSMUSG00000015053
2	ENSMUSG00000015090
1	ENSMUSG00000015092
5	ENSMUSG00000015095
1	ENSMUSG00000024171
1	ENSMUSG00000015133
1	ENSMUSG00000015134
2	ENSMUSG00000015189
2	ENSMUSG00000015202
2	ENSMUSG00000015214
2	ENSMUSG00000015247
2	ENSMUSG00000050578
3	ENSMUSG00000015289
2	ENSMUSG00000015291
2	ENSMUSG00000015305
5	ENSMUSG00000015312
13	ENSMUSG00000015316
1	ENSMUSG00000015337
2	ENSMUSG00000015340
2	ENSMUSG00000015342
2	ENSMUSG00000015354
1	ENSMUSG00000015357
2	ENSMUSG00000015365
2	ENSMUSG00000030123
11	ENSMUSG00000015396
1	ENSMUSG00000022226
1	ENSMUSG00000040284
1	ENSMUSG00000015437
1	ENSMUSG00000040314
1	ENSMUSG00000079186
1	ENSMUSG00000015443
1	ENSMUSG00000022157
2	ENSMUSG00000015452
2	ENSMUSG00000015461
2	ENSMUSG00000015467
2	ENSMUSG00000015468
1	ENSMUSG00000015476
2	ENSMUSG00000015478
10	ENSMUSG00000015484
2	ENSMUSG00000015519
1	ENSMUSG00000028111
1	ENSMUSG00000038642
6	ENSMUSG00000015568
3	ENSMUSG00000015579
2	ENSMUSG00000024191
2	ENSMUSG00000015605
2	ENSMUSG00000015627
2	ENSMUSG00000015647
11	ENSMUSG00000015652
1	ENSMUSG00000015656
2	ENSMUSG00000015668
1	ENSMUSG00000030861
1	ENSMUSG00000015697
1	ENSMUSG00000015711
2	ENSMUSG00000015714
1	ENSMUSG00000015721
2	ENSMUSG00000015733
13	ENSMUSG00000015745
2	ENSMUSG00000015747
2	ENSMUSG00000015748
1	ENSMUSG00000015757
2	ENSMUSG00000015759
2	ENSMUSG00000015776
1	ENSMUSG00000015790
1	ENSMUSG00000042118
1	ENSMUSG00000015806
2	ENSMUSG00000015843
2	ENSMUSG00000015854
2	ENSMUSG00000015879
6	ENSMUSG00000015882
1	ENSMUSG00000015889
1	ENSMUSG00000015890
2	ENSMUSG00000027422
1	ENSMUSG00000015937
2	ENSMUSG00000015937
2	ENSMUSG00000015942
2	ENSMUSG00000015944
2	ENSMUSG00000015950
1	ENSMUSG00000015961
17	ENSMUSG00000015962
1	ENSMUSG00000015966
1	ENSMUSG00000015980
2	ENSMUSG00000015981
2	ENSMUSG00000015994
2	ENSMUSG00000029636
1	ENSMUSG00000021759
2	ENSMUSG00000016024
2	ENSMUSG00000016028
2	ENSMUSG00000016087
2	ENSMUSG00000041132
2	ENSMUSG00000016179
1	ENSMUSG00000016194
2	ENSMUSG00000016200
1	ENSMUSG00000016239
2	ENSMUSG00000016252
2	ENSMUSG00000016255
1	ENSMUSG00000016256
2	ENSMUSG00000016257
1	ENSMUSG00000016308
2	ENSMUSG00000016319
3	ENSMUSG00000016327
13	ENSMUSG00000016344
1	ENSMUSG00000027579
1	ENSMUSG00000038751
2	ENSMUSG00000016409
6	ENSMUSG00000016427
11	ENSMUSG00000016494
11	ENSMUSG00000016496
2	ENSMUSG00000016520
2	ENSMUSG00000016526
2	ENSMUSG00000016528
11	ENSMUSG00000016529
2	ENSMUSG00000031446
1	ENSMUSG00000016552
2	ENSMUSG00000022443
2	ENSMUSG00000016637
2	ENSMUSG00000022442
2	ENSMUSG00000016757
2	ENSMUSG00000016763
1	ENSMUSG00000051029
2	ENSMUSG00000016833
1	ENSMUSG00000016942
2	ENSMUSG00000016946
20	ENSMUSG00000016982
27	ENSMUSG00000016998
26	ENSMUSG00000017000
1	ENSMUSG00000017003
27	ENSMUSG00000017004
2	ENSMUSG00000017007
13	ENSMUSG00000017009
1	ENSMUSG00000060147
2	ENSMUSG00000017049
11	ENSMUSG00000017064
2	ENSMUSG00000020913
2	ENSMUSG00000053654
1	ENSMUSG00000017144
2	ENSMUSG00000017146
19	ENSMUSG00000017165
6	ENSMUSG00000017188
10	ENSMUSG00000017195
11	ENSMUSG00000017204
1	ENSMUSG00000017210
2	ENSMUSG00000017221
3	ENSMUSG00000078676
1	ENSMUSG00000017264
1	ENSMUSG00000017286
4	ENSMUSG00000017299
2	ENSMUSG00000017310
1	ENSMUSG00000017314
1	ENSMUSG00000017316
2	ENSMUSG00000017344
2	ENSMUSG00000017386
1	ENSMUSG00000017390
1	ENSMUSG00000017400
1	ENSMUSG00000017404
2	ENSMUSG00000017405
3	ENSMUSG00000020882
2	ENSMUSG00000017428
2	ENSMUSG00000025576
10	ENSMUSG00000017446
1	ENSMUSG00000017453
2	ENSMUSG00000006519
2	ENSMUSG00000017466
2	ENSMUSG00000017478
1	ENSMUSG00000017485
6	ENSMUSG00000017493
2	ENSMUSG00000017548
1	ENSMUSG00000017550
2	ENSMUSG00000017588
2	ENSMUSG00000020912
2	ENSMUSG00000035775
1	ENSMUSG00000017607
2	ENSMUSG00000017639
6	ENSMUSG00000017652
2	ENSMUSG00000017677
1	ENSMUSG00000017692
1	ENSMUSG00000017692
2	ENSMUSG00000020707
1	ENSMUSG00000017697
2	ENSMUSG00000017707
17	ENSMUSG00000017720
2	ENSMUSG00000017723
2	ENSMUSG00000017724
2	ENSMUSG00000017737
2	ENSMUSG00000017747
1	ENSMUSG00000017756
2	ENSMUSG00000017764
11	ENSMUSG00000017767
2	ENSMUSG00000017776
2	ENSMUSG00000017801
2	ENSMUSG00000017802
1	ENSMUSG00000017817
1	ENSMUSG00000017830
2	ENSMUSG00000017831
4	ENSMUSG00000017837
2	ENSMUSG00000017858
2	ENSMUSG00000017861
2	ENSMUSG00000017868
11	ENSMUSG00000017922
4	ENSMUSG00000017950
1	ENSMUSG00000017969
2	ENSMUSG00000017978
1	ENSMUSG00000017999
1	ENSMUSG00000018012
2	ENSMUSG00000018040
1	ENSMUSG00000018042
1	ENSMUSG00000018068
2	ENSMUSG00000018102
2	ENSMUSG00000025162
2	ENSMUSG00000018167
2	ENSMUSG00000018169
2	ENSMUSG00000018171
2	ENSMUSG00000026361
2	ENSMUSG00000018209
3	ENSMUSG00000018238
2	ENSMUSG00000018239
2	ENSMUSG00000035592
11	ENSMUSG00000018259
2	ENSMUSG00000018263
2	ENSMUSG00000018286
1	ENSMUSG00000018287
2	ENSMUSG00000018293
2	ENSMUSG00000020850
1	ENSMUSG00000018322
2	ENSMUSG00000018326
2	ENSMUSG00000022329
1	ENSMUSG00000018334
2	ENSMUSG00000018347
2	ENSMUSG00000018362
2	ENSMUSG00000018372
2	ENSMUSG00000018377
2	ENSMUSG00000018378
2	ENSMUSG00000020486
1	ENSMUSG00000018405
2	ENSMUSG00000018417
1	ENSMUSG00000020537
1	ENSMUSG00000018425
2	ENSMUSG00000018427
2	ENSMUSG00000018428
1	ENSMUSG00000018433
2	ENSMUSG00000018449
1	ENSMUSG00000020826
1	ENSMUSG00000018470
1	ENSMUSG00000018479
1	ENSMUSG00000018481
2	ENSMUSG00000018486
2	ENSMUSG00000057003
2	ENSMUSG00000018500
2	ENSMUSG00000018501
2	ENSMUSG00000018507
1	ENSMUSG00000018509
2	ENSMUSG00000018541
1	ENSMUSG00000018547
1	ENSMUSG00000018554
1	ENSMUSG00000018566
2	ENSMUSG00000018567
2	ENSMUSG00000018569
2	ENSMUSG00000018572
2	ENSMUSG00000018583
3	ENSMUSG00000018593
2	ENSMUSG00000018595
6	ENSMUSG00000018599
1	ENSMUSG00000020534
2	ENSMUSG00000018604
2	ENSMUSG00000020388
2	ENSMUSG00000005800
2	ENSMUSG00000018623
1	ENSMUSG00000018648
2	ENSMUSG00000018651
1	ENSMUSG00000018659
2	ENSMUSG00000018661
2	ENSMUSG00000018672
2	ENSMUSG00000018677
2	ENSMUSG00000018697
2	ENSMUSG00000018698
2	ENSMUSG00000018707
2	ENSMUSG00000035152
2	ENSMUSG00000018733
2	ENSMUSG00000018736
2	ENSMUSG00000089669
2	ENSMUSG00000018761
2	ENSMUSG00000018765
3	ENSMUSG00000018774
11	ENSMUSG00000018821
2	ENSMUSG00000018822
1	ENSMUSG00000018841
11	ENSMUSG00000018844
2	ENSMUSG00000018845
1	ENSMUSG00000018846
1	ENSMUSG00000018848
1	ENSMUSG00000018849
2	ENSMUSG00000018862
2	ENSMUSG00000018868
2	ENSMUSG00000018882
2	ENSMUSG00000018900
2	ENSMUSG00000018906
2	ENSMUSG00000018907
20	ENSMUSG00000018914
19	ENSMUSG00000018916
10	ENSMUSG00000018919
16	ENSMUSG00000018920
2	ENSMUSG00000018921
4	ENSMUSG00000018923
2	ENSMUSG00000018924
4	ENSMUSG00000018925
20	ENSMUSG00000018927
11	ENSMUSG00000018930
2	ENSMUSG00000018931
2	ENSMUSG00000018932
3	ENSMUSG00000000037
2	ENSMUSG00000018965
2	ENSMUSG00000018973
2	ENSMUSG00000018974
5	ENSMUSG00000018986
2	ENSMUSG00000020740
2	ENSMUSG00000018999
1	ENSMUSG00000019039
2	ENSMUSG00000024041
2	ENSMUSG00000019054
2	ENSMUSG00000019055
2	ENSMUSG00000030374
1	ENSMUSG00000019080
2	ENSMUSG00000019082
2	ENSMUSG00000006392
4	ENSMUSG00000019087
1	ENSMUSG00000019088
1	ENSMUSG00000019102
2	ENSMUSG00000030577
20	ENSMUSG00000019122
1	ENSMUSG00000019124
5	ENSMUSG00000019132
6	ENSMUSG00000019146
1	ENSMUSG00000030373
5	ENSMUSG00000019158
2	ENSMUSG00000019173
1	ENSMUSG00000019179
2	ENSMUSG00000019189
1	ENSMUSG00000019210
1	ENSMUSG00000021245
2	ENSMUSG00000031708
1	ENSMUSG00000005251
1	ENSMUSG00000005251
2	ENSMUSG00000019261
1	ENSMUSG00000019278
2	ENSMUSG00000001804
3	ENSMUSG00000019295
2	ENSMUSG00000019297
2	ENSMUSG00000047098
1	ENSMUSG00000019301
2	ENSMUSG00000019303
2	ENSMUSG00000019312
2	ENSMUSG00000019320
1	ENSMUSG00000078650
2	ENSMUSG00000078652
2	ENSMUSG00000019338
1	ENSMUSG00000019359
5	ENSMUSG00000019362
2	ENSMUSG00000019368
1	ENSMUSG00000019370
2	ENSMUSG00000075590
2	ENSMUSG00000019373
2	ENSMUSG00000059839
2	ENSMUSG00000019433
2	ENSMUSG00000019464
2	ENSMUSG00000019467
2	ENSMUSG00000019470
2	ENSMUSG00000019471
2	ENSMUSG00000032174
2	ENSMUSG00000055775
19	ENSMUSG00000019489
1	ENSMUSG00000019494
1	ENSMUSG00000019505
2	ENSMUSG00000029729
2	ENSMUSG00000019518
2	ENSMUSG00000002343
2	ENSMUSG00000019539
2	ENSMUSG00000078762
1	ENSMUSG00000031383
2	ENSMUSG00000019564
1	ENSMUSG00000019577
2	ENSMUSG00000019578
2	ENSMUSG00000019579
1	ENSMUSG00000024197
2	ENSMUSG00000019590
2	ENSMUSG00000027102
2	ENSMUSG00000019647
2	ENSMUSG00000019659
1	ENSMUSG00000011305
5	ENSMUSG00000019689
2	ENSMUSG00000019715
2	ENSMUSG00000042197
1	ENSMUSG00000019718
2	ENSMUSG00000019732
1	ENSMUSG00000078813
1	ENSMUSG00000019738
1	ENSMUSG00000019762
1	ENSMUSG00000019767
10	ENSMUSG00000019772
1	ENSMUSG00000019773
1	ENSMUSG00000019774
1	ENSMUSG00000019777
1	ENSMUSG00000019779
2	ENSMUSG00000019782
2	ENSMUSG00000019785
2	ENSMUSG00000019789
1	ENSMUSG00000019792
6	ENSMUSG00000019796
1	ENSMUSG00000019802
2	ENSMUSG00000019802
2	ENSMUSG00000019803
2	ENSMUSG00000019804
2	ENSMUSG00000019806
1	ENSMUSG00000019808
2	ENSMUSG00000019809
2	ENSMUSG00000019814
2	ENSMUSG00000019815
6	ENSMUSG00000019818
2	ENSMUSG00000019822
2	ENSMUSG00000019823
2	ENSMUSG00000019832
1	ENSMUSG00000063428
1	ENSMUSG00000019841
1	ENSMUSG00000019842
2	ENSMUSG00000019845
2	ENSMUSG00000019846
2	ENSMUSG00000019848
2	ENSMUSG00000019850
6	ENSMUSG00000019851
2	ENSMUSG00000019853
2	ENSMUSG00000078453
2	ENSMUSG00000019856
2	ENSMUSG00000019857
2	ENSMUSG00000019861
1	ENSMUSG00000019863
2	ENSMUSG00000019865
11	ENSMUSG00000019867
2	ENSMUSG00000019866
2	ENSMUSG00000019872
2	ENSMUSG00000019873
2	ENSMUSG00000019874
2	ENSMUSG00000019877
1	ENSMUSG00000019883
11	ENSMUSG00000019890
1	ENSMUSG00000019893
6	ENSMUSG00000019897
2	ENSMUSG00000019897
2	ENSMUSG00000019906
2	ENSMUSG00000019905
1	ENSMUSG00000019909
3	ENSMUSG00000019913
2	ENSMUSG00000019920
1	ENSMUSG00000019927
2	ENSMUSG00000019942
2	ENSMUSG00000019935
1	ENSMUSG00000019945
1	ENSMUSG00000019943
2	ENSMUSG00000019948
2	ENSMUSG00000019951
2	ENSMUSG00000019952
1	ENSMUSG00000019960
2	ENSMUSG00000019961
2	ENSMUSG00000019975
2	ENSMUSG00000019979
2	ENSMUSG00000019979
1	ENSMUSG00000019987
2	ENSMUSG00000019988
1	ENSMUSG00000019989
6	ENSMUSG00000019997
2	ENSMUSG00000020003
10	ENSMUSG00000020007
11	ENSMUSG00000020009
1	ENSMUSG00000020010
2	ENSMUSG00000020018
2	ENSMUSG00000020019
2	ENSMUSG00000020021
1	ENSMUSG00000020024
4	ENSMUSG00000020027
1	ENSMUSG00000020029
2	ENSMUSG00000020032
2	ENSMUSG00000020034
1	ENSMUSG00000020038
2	ENSMUSG00000020044
1	ENSMUSG00000020048
1	ENSMUSG00000020051
2	ENSMUSG00000020052
2	ENSMUSG00000020056
2	ENSMUSG00000020057
2	ENSMUSG00000035311
2	ENSMUSG00000020059
1	ENSMUSG00000020062
2	ENSMUSG00000020064
1	ENSMUSG00000020072
2	ENSMUSG00000020069
2	ENSMUSG00000020074
1	ENSMUSG00000020076
2	ENSMUSG00000020079
1	ENSMUSG00000020080
3	ENSMUSG00000020081
2	ENSMUSG00000020086
1	ENSMUSG00000020086
1	ENSMUSG00000020087
2	ENSMUSG00000020088
1	ENSMUSG00000020089
2	ENSMUSG00000020090
2	ENSMUSG00000020091
2	ENSMUSG00000020092
1	ENSMUSG00000020098
11	ENSMUSG00000020101
11	ENSMUSG00000020107
6	ENSMUSG00000020108
2	ENSMUSG00000020111
2	ENSMUSG00000009647
2	ENSMUSG00000020114
1	ENSMUSG00000020115
2	ENSMUSG00000020116
2	ENSMUSG00000020123
2	ENSMUSG00000020122
2	ENSMUSG00000020130
1	ENSMUSG00000020131
6	ENSMUSG00000020133
2	ENSMUSG00000020132
2	ENSMUSG00000020135
1	ENSMUSG00000020140
2	ENSMUSG00000020140
2	ENSMUSG00000020150
13	ENSMUSG00000020155
1	ENSMUSG00000020156
2	ENSMUSG00000020159
6	ENSMUSG00000020163
2	ENSMUSG00000064181
2	ENSMUSG00000020169
3	ENSMUSG00000020170
1	ENSMUSG00000020171
1	ENSMUSG00000003341
2	ENSMUSG00000020177
2	ENSMUSG00000020180
2	ENSMUSG00000020183
2	ENSMUSG00000020186
1	ENSMUSG00000020184
2	ENSMUSG00000037606
10	ENSMUSG00000020193
1	ENSMUSG00000020198
1	ENSMUSG00000020214
2	ENSMUSG00000020218
2	ENSMUSG00000020219
6	ENSMUSG00000020224
1	ENSMUSG00000020225
1	ENSMUSG00000020227
1	ENSMUSG00000020228
1	ENSMUSG00000020229
2	ENSMUSG00000020232
11	ENSMUSG00000020234
4	ENSMUSG00000055053
2	ENSMUSG00000020238
2	ENSMUSG00000020246
2	ENSMUSG00000020251
1	ENSMUSG00000020255
2	ENSMUSG00000020257
2	ENSMUSG00000020260
1	ENSMUSG00000020256
2	ENSMUSG00000020263
3	ENSMUSG00000020263
2	ENSMUSG00000020263
1	ENSMUSG00000049491
1	ENSMUSG00000020267
3	ENSMUSG00000057967
19	ENSMUSG00000020270
2	ENSMUSG00000020273
1	ENSMUSG00000020277
2	ENSMUSG00000020283
1	ENSMUSG00000020282
1	ENSMUSG00000020287
1	ENSMUSG00000020288
2	ENSMUSG00000020289
2	ENSMUSG00000055609
2	ENSMUSG00000020295
10	ENSMUSG00000020297
2	ENSMUSG00000020300
3	ENSMUSG00000020303
2	ENSMUSG00000055515
1	ENSMUSG00000054206
1	ENSMUSG00000020307
1	ENSMUSG00000020305
2	ENSMUSG00000020308
17	ENSMUSG00000020310
3	ENSMUSG00000020312
4	ENSMUSG00000020317
2	ENSMUSG00000020319
2	ENSMUSG00000020325
2	ENSMUSG00000020326
2	ENSMUSG00000020328
1	ENSMUSG00000020330
1	ENSMUSG00000020329
2	ENSMUSG00000020334
1	ENSMUSG00000020349
2	ENSMUSG00000020357
1	ENSMUSG00000020363
1	ENSMUSG00000020361
2	ENSMUSG00000020372
2	ENSMUSG00000020375
1	ENSMUSG00000020381
1	ENSMUSG00000020380
18	ENSMUSG00000020383
2	ENSMUSG00000020386
2	ENSMUSG00000020387
1	ENSMUSG00000020390
2	ENSMUSG00000020393
2	ENSMUSG00000020399
2	ENSMUSG00000020405
1	ENSMUSG00000020407
2	ENSMUSG00000020411
2	ENSMUSG00000020409
2	ENSMUSG00000020413
2	ENSMUSG00000020423
1	ENSMUSG00000020422
2	ENSMUSG00000020424
6	ENSMUSG00000020427
6	ENSMUSG00000020429
2	ENSMUSG00000020430
1	ENSMUSG00000020431
2	ENSMUSG00000010803
8	ENSMUSG00000020434
1	ENSMUSG00000020440
2	ENSMUSG00000020441
1	ENSMUSG00000020457
2	ENSMUSG00000020461
2	ENSMUSG00000020462
2	ENSMUSG00000020463
1	ENSMUSG00000020464
2	ENSMUSG00000020467
1	ENSMUSG00000020474
1	ENSMUSG00000020475
2	ENSMUSG00000020476
2	ENSMUSG00000020483
11	ENSMUSG00000020482
2	ENSMUSG00000009350
2	ENSMUSG00000020490
2	ENSMUSG00000020492
2	ENSMUSG00000020495
1	ENSMUSG00000061666
1	ENSMUSG00000020514
2	ENSMUSG00000020513
4	ENSMUSG00000020519
2	ENSMUSG00000020521
10	ENSMUSG00000020522
1	ENSMUSG00000020525
2	ENSMUSG00000020538
1	ENSMUSG00000020544
1	ENSMUSG00000020545
26	ENSMUSG00000020548
2	ENSMUSG00000020547
2	ENSMUSG00000020553
2	ENSMUSG00000020561
2	ENSMUSG00000020562
2	ENSMUSG00000020566
1	ENSMUSG00000020572
2	ENSMUSG00000020577
10	ENSMUSG00000020581
2	ENSMUSG00000020583
1	ENSMUSG00000020580
2	ENSMUSG00000057469
5	ENSMUSG00000020585
6	ENSMUSG00000020592
2	ENSMUSG00000020599
2	ENSMUSG00000020601
11	ENSMUSG00000020607
3	ENSMUSG00000020605
1	ENSMUSG00000020604
2	ENSMUSG00000020611
1	ENSMUSG00000020608
2	ENSMUSG00000020614
3	ENSMUSG00000020598
1	ENSMUSG00000020621
1	ENSMUSG00000020620
2	ENSMUSG00000020623
2	ENSMUSG00000020628
1	ENSMUSG00000020629
2	ENSMUSG00000020627
1	ENSMUSG00000020630
2	ENSMUSG00000020634
1	ENSMUSG00000020635
1	ENSMUSG00000020636
1	ENSMUSG00000020638
2	ENSMUSG00000020641
2	ENSMUSG00000020642
1	ENSMUSG00000020648
1	ENSMUSG00000020649
2	ENSMUSG00000020653
1	ENSMUSG00000020657
2	ENSMUSG00000020661
1	ENSMUSG00000020669
2	ENSMUSG00000020668
2	ENSMUSG00000020671
2	ENSMUSG00000020672
2	ENSMUSG00000020673
13	ENSMUSG00000035373
4	ENSMUSG00000020679
2	ENSMUSG00000020680
2	ENSMUSG00000020689
1	ENSMUSG00000020690
2	ENSMUSG00000020691
1	ENSMUSG00000020698
2	ENSMUSG00000020704
1	ENSMUSG00000020705
1	ENSMUSG00000020706
1	ENSMUSG00000020708
2	ENSMUSG00000020709
1	ENSMUSG00000078619
2	ENSMUSG00000001027
1	ENSMUSG00000020718
1	ENSMUSG00000020719
2	ENSMUSG00000020720
10	ENSMUSG00000020722
6	ENSMUSG00000020723
2	ENSMUSG00000020732
2	ENSMUSG00000020733
1	ENSMUSG00000018861
1	ENSMUSG00000020736
11	ENSMUSG00000020737
2	ENSMUSG00000020739
2	ENSMUSG00000059923
2	ENSMUSG00000020745
1	ENSMUSG00000020752
1	ENSMUSG00000020766
2	ENSMUSG00000020770
2	ENSMUSG00000020773
3	ENSMUSG00000020778
2	ENSMUSG00000020780
2	ENSMUSG00000020781
2	ENSMUSG00000020783
2	ENSMUSG00000020787
1	ENSMUSG00000020788
2	ENSMUSG00000020792
1	ENSMUSG00000020794
2	ENSMUSG00000020799
2	ENSMUSG00000020801
2	ENSMUSG00000020803
1	ENSMUSG00000020805
11	ENSMUSG00000020808
2	ENSMUSG00000020810
5	ENSMUSG00000020814
2	ENSMUSG00000020818
2	ENSMUSG00000020823
2	ENSMUSG00000020830
1	ENSMUSG00000020832
1	ENSMUSG00000020834
1	ENSMUSG00000020840
2	ENSMUSG00000020841
2	ENSMUSG00000020843
2	ENSMUSG00000020844
11	ENSMUSG00000020846
2	ENSMUSG00000020848
1	ENSMUSG00000020857
2	ENSMUSG00000020863
1	ENSMUSG00000020865
1	ENSMUSG00000020869
1	ENSMUSG00000020870
3	ENSMUSG00000020871
20	ENSMUSG00000020872
1	ENSMUSG00000020873
2	ENSMUSG00000020876
1	ENSMUSG00000020877
1	ENSMUSG00000020878
1	ENSMUSG00000020890
2	ENSMUSG00000020891
2	ENSMUSG00000020892
2	ENSMUSG00000020893
2	ENSMUSG00000020894
2	ENSMUSG00000020897
2	ENSMUSG00000020899
4	ENSMUSG00000020901
2	ENSMUSG00000020903
2	ENSMUSG00000020904
2	ENSMUSG00000020905
1	ENSMUSG00000020907
5	ENSMUSG00000020921
2	ENSMUSG00000020922
2	ENSMUSG00000020928
1	ENSMUSG00000020929
2	ENSMUSG00000020930
2	ENSMUSG00000051378
1	ENSMUSG00000020935
2	ENSMUSG00000020936
1	ENSMUSG00000020940
2	ENSMUSG00000020941
2	ENSMUSG00000020945
2	ENSMUSG00000020946
1	ENSMUSG00000020949
2	ENSMUSG00000020952
2	ENSMUSG00000020955
1	ENSMUSG00000020956
2	ENSMUSG00000020962
2	ENSMUSG00000020963
1	ENSMUSG00000020964
1	ENSMUSG00000020973
2	ENSMUSG00000020974
2	ENSMUSG00000020978
1	ENSMUSG00000020982
1	ENSMUSG00000020988
2	ENSMUSG00000020986
2	ENSMUSG00000020990
2	ENSMUSG00000060121
2	ENSMUSG00000020993
2	ENSMUSG00000020994
3	ENSMUSG00000021003
2	ENSMUSG00000021018
2	ENSMUSG00000062198
2	ENSMUSG00000021022
1	ENSMUSG00000021023
1	ENSMUSG00000021024
1	ENSMUSG00000021025
2	ENSMUSG00000021028
1	ENSMUSG00000021036
1	ENSMUSG00000021037
2	ENSMUSG00000021039
2	ENSMUSG00000021047
1	ENSMUSG00000021048
2	ENSMUSG00000021051
1	ENSMUSG00000021054
1	ENSMUSG00000021056
2	ENSMUSG00000021061
2	ENSMUSG00000021062
2	ENSMUSG00000021066
3	ENSMUSG00000021067
1	ENSMUSG00000021072
1	ENSMUSG00000021076
2	ENSMUSG00000021078
1	ENSMUSG00000021081
2	ENSMUSG00000021086
1	ENSMUSG00000041550
1	ENSMUSG00000021091
1	ENSMUSG00000021094
2	ENSMUSG00000021095
1	ENSMUSG00000021096
2	ENSMUSG00000021099
1	ENSMUSG00000021102
2	ENSMUSG00000021103
2	ENSMUSG00000021108
2	ENSMUSG00000021109
2	ENSMUSG00000021113
1	ENSMUSG00000021114
3	ENSMUSG00000021118
2	ENSMUSG00000066440
1	ENSMUSG00000021123
1	ENSMUSG00000021125
2	ENSMUSG00000021127
2	ENSMUSG00000015143
2	ENSMUSG00000021140
1	ENSMUSG00000021175
1	ENSMUSG00000021178
2	ENSMUSG00000021179
2	ENSMUSG00000021186
1	ENSMUSG00000021188
2	ENSMUSG00000021189
2	ENSMUSG00000021190
2	ENSMUSG00000021192
13	ENSMUSG00000021194
1	ENSMUSG00000021200
1	ENSMUSG00000021207
1	ENSMUSG00000021210
2	ENSMUSG00000021209
1	ENSMUSG00000021211
1	ENSMUSG00000021213
1	ENSMUSG00000021214
2	ENSMUSG00000021216
3	ENSMUSG00000021217
2	ENSMUSG00000021222
1	ENSMUSG00000021226
1	ENSMUSG00000052392
1	ENSMUSG00000021228
1	ENSMUSG00000021234
1	ENSMUSG00000021240
1	ENSMUSG00000021241
3	ENSMUSG00000021242
2	ENSMUSG00000021243
2	ENSMUSG00000021244
2	ENSMUSG00000021250
2	ENSMUSG00000021252
2	ENSMUSG00000021256
2	ENSMUSG00000021257
1	ENSMUSG00000021259
2	ENSMUSG00000021260
2	ENSMUSG00000021262
2	ENSMUSG00000021263
2	ENSMUSG00000021264
2	ENSMUSG00000021265
2	ENSMUSG00000021277
5	ENSMUSG00000021278
3	ENSMUSG00000021286
1	ENSMUSG00000021287
1	ENSMUSG00000011148
6	ENSMUSG00000064326
11	ENSMUSG00000021298
3	ENSMUSG00000021303
3	ENSMUSG00000021306
2	ENSMUSG00000021313
2	ENSMUSG00000021322
2	ENSMUSG00000021336
1	ENSMUSG00000021337
2	ENSMUSG00000021339
2	ENSMUSG00000021340
11	ENSMUSG00000005891
2	ENSMUSG00000021356
2	ENSMUSG00000021361
5	ENSMUSG00000021362
2	ENSMUSG00000021364
1	ENSMUSG00000021365
10	ENSMUSG00000021367
2	ENSMUSG00000021371
2	ENSMUSG00000021373
2	ENSMUSG00000021374
1	ENSMUSG00000021376
2	ENSMUSG00000021377
5	ENSMUSG00000021379
2	ENSMUSG00000021381
2	ENSMUSG00000021391
1	ENSMUSG00000021390
2	ENSMUSG00000021396
1	ENSMUSG00000021400
1	ENSMUSG00000079049
1	ENSMUSG00000021404
6	ENSMUSG00000021414
1	ENSMUSG00000021416
1	ENSMUSG00000021416
1	ENSMUSG00000021420
13	ENSMUSG00000021423
2	ENSMUSG00000021427
1	ENSMUSG00000021428
1	ENSMUSG00000021432
1	ENSMUSG00000044258
1	ENSMUSG00000074874
1	ENSMUSG00000033834
1	ENSMUSG00000021439
1	ENSMUSG00000055679
1	ENSMUSG00000021441
1	ENSMUSG00000057446
1	ENSMUSG00000021440
3	ENSMUSG00000021448
2	ENSMUSG00000021451
5	ENSMUSG00000021453
1	ENSMUSG00000021456
1	ENSMUSG00000021460
1	ENSMUSG00000021464
1	ENSMUSG00000021468
2	ENSMUSG00000021466
2	ENSMUSG00000021469
2	ENSMUSG00000021476
2	ENSMUSG00000021474
2	ENSMUSG00000021478
6	ENSMUSG00000021481
2	ENSMUSG00000021483
[truncated: 18,300 more rows]

## Sheet: Drerio.orthomap
PS	gene_id
2	ENSDARG00000000001
2	ENSDARG00000000002
2	ENSDARG00000033231
2	ENSDARG00000000068
5	ENSDARG00000000069
2	ENSDARG00000000151
2	ENSDARG00000036830
2	ENSDARG00000000241
2	ENSDARG00000076182
2	ENSDARG00000000370
2	ENSDARG00000000380
2	ENSDARG00000000474
2	ENSDARG00000004115
2	ENSDARG00000001431
1	ENSDARG00000000631
2	ENSDARG00000000529
1	ENSDARG00000001734
2	ENSDARG00000000638
2	ENSDARG00000045051
2	ENSDARG00000001249
2	ENSDARG00000001549
1	ENSDARG00000000542
1	ENSDARG00000000651
2	ENSDARG00000097008
2	ENSDARG00000001452
2	ENSDARG00000000656
1	ENSDARG00000001557
1	ENSDARG00000000476
1	ENSDARG00000001656
2	ENSDARG00000078760
2	ENSDARG00000033450
2	ENSDARG00000024032
1	ENSDARG00000001313
2	ENSDARG00000001057
1	ENSDARG00000001463
2	ENSDARG00000000760
1	ENSDARG00000001169
1	ENSDARG00000001578
2	ENSDARG00000001414
2	ENSDARG00000000690
2	ENSDARG00000031885
2	ENSDARG00000000796
2	ENSDARG00000044279
1	ENSDARG00000074425
5	ENSDARG00000001210
2	ENSDARG00000000804
1	ENSDARG00000018961
4	ENSDARG00000004308
2	ENSDARG00000041689
2	ENSDARG00000004956
2	ENSDARG00000002609
7	ENSDARG00000007285
1	ENSDARG00000021346
1	ENSDARG00000007813
1	ENSDARG00000013150
5	ENSDARG00000016396
2	ENSDARG00000016301
1	ENSDARG00000012468
2	ENSDARG00000009550
1	ENSDARG00000011521
1	ENSDARG00000018002
1	ENSDARG00000093411
1	ENSDARG00000013063
1	ENSDARG00000020573
2	ENSDARG00000010630
2	ENSDARG00000003841
2	ENSDARG00000020465
2	ENSDARG00000013477
2	ENSDARG00000003420
2	ENSDARG00000013441
1	ENSDARG00000003486
2	ENSDARG00000017994
3	ENSDARG00000020948
2	ENSDARG00000041022
2	ENSDARG00000003165
2	ENSDARG00000010300
2	ENSDARG00000036558
2	ENSDARG00000005945
2	ENSDARG00000015072
2	ENSDARG00000019371
1	ENSDARG00000013628
2	ENSDARG00000003642
2	ENSDARG00000013946
2	ENSDARG00000073710
2	ENSDARG00000069995
3	ENSDARG00000014969
2	ENSDARG00000004151
2	ENSDARG00000006603
2	ENSDARG00000014685
2	ENSDARG00000086522
1	ENSDARG00000009087
2	ENSDARG00000007753
2	ENSDARG00000003573
2	ENSDARG00000010381
2	ENSDARG00000015070
1	ENSDARG00000079802
2	ENSDARG00000021345
2	ENSDARG00000026165
2	ENSDARG00000005371
2	ENSDARG00000002339
1	ENSDARG00000060123
3	ENSDARG00000020606
1	ENSDARG00000013839
2	ENSDARG00000011553
1	ENSDARG00000018328
2	ENSDARG00000011876
1	ENSDARG00000004406
2	ENSDARG00000007553
2	ENSDARG00000015955
2	ENSDARG00000057143
2	ENSDARG00000017757
2	ENSDARG00000016809
1	ENSDARG00000013837
1	ENSDARG00000005191
2	ENSDARG00000008095
2	ENSDARG00000012505
1	ENSDARG00000008097
2	ENSDARG00000008551
2	ENSDARG00000010524
2	ENSDARG00000004588
2	ENSDARG00000012823
1	ENSDARG00000013719
1	ENSDARG00000026225
10	ENSDARG00000005673
2	ENSDARG00000002365
1	ENSDARG00000007130
1	ENSDARG00000004904
1	ENSDARG00000012927
1	ENSDARG00000015254
5	ENSDARG00000006859
1	ENSDARG00000007959
2	ENSDARG00000010953
1	ENSDARG00000007708
2	ENSDARG00000035809
2	ENSDARG00000008487
2	ENSDARG00000007329
2	ENSDARG00000004697
5	ENSDARG00000019250
2	ENSDARG00000008370
2	ENSDARG00000003965
1	ENSDARG00000007385
3	ENSDARG00000002760
2	ENSDARG00000005015
2	ENSDARG00000017860
2	ENSDARG00000010137
1	ENSDARG00000010767
1	ENSDARG00000035577
2	ENSDARG00000004280
2	ENSDARG00000012405
1	ENSDARG00000015611
2	ENSDARG00000017675
1	ENSDARG00000014986
1	ENSDARG00000006040
2	ENSDARG00000015921
1	ENSDARG00000093176
2	ENSDARG00000005699
2	ENSDARG00000012219
2	ENSDARG00000036414
3	ENSDARG00000013144
2	ENSDARG00000019357
2	ENSDARG00000014303
2	ENSDARG00000042833
2	ENSDARG00000052623
5	ENSDARG00000002685
1	ENSDARG00000008186
2	ENSDARG00000007186
1	ENSDARG00000003776
2	ENSDARG00000007971
1	ENSDARG00000019280
2	ENSDARG00000043902
2	ENSDARG00000013926
2	ENSDARG00000010779
2	ENSDARG00000009401
2	ENSDARG00000006981
1	ENSDARG00000001788
2	ENSDARG00000023279
1	ENSDARG00000001769
2	ENSDARG00000019973
1	ENSDARG00000011488
1	ENSDARG00000002897
2	ENSDARG00000113944
1	ENSDARG00000005948
2	ENSDARG00000014572
2	ENSDARG00000007531
2	ENSDARG00000010792
2	ENSDARG00000007885
2	ENSDARG00000019963
1	ENSDARG00000018966
2	ENSDARG00000017193
2	ENSDARG00000021408
2	ENSDARG00000008542
1	ENSDARG00000020261
13	ENSDARG00000004211
1	ENSDARG00000018958
2	ENSDARG00000004713
2	ENSDARG00000003994
1	ENSDARG00000009212
3	ENSDARG00000056633
1	ENSDARG00000006585
2	ENSDARG00000017359
2	ENSDARG00000010385
2	ENSDARG00000024204
2	ENSDARG00000010276
1	ENSDARG00000003599
1	ENSDARG00000008748
1	ENSDARG00000007409
2	ENSDARG00000016086
1	ENSDARG00000022456
1	ENSDARG00000003035
4	ENSDARG00000019503
2	ENSDARG00000014292
2	ENSDARG00000011091
10	ENSDARG00000002300
2	ENSDARG00000009253
2	ENSDARG00000017882
1	ENSDARG00000019791
1	ENSDARG00000025703
1	ENSDARG00000091402
2	ENSDARG00000021107
2	ENSDARG00000092112
2	ENSDARG00000018693
1	ENSDARG00000044091
2	ENSDARG00000008224
1	ENSDARG00000018904
6	ENSDARG00000003998
3	ENSDARG00000013789
1	ENSDARG00000020898
1	ENSDARG00000014311
2	ENSDARG00000009961
2	ENSDARG00000016059
2	ENSDARG00000010238
1	ENSDARG00000002600
1	ENSDARG00000016393
2	ENSDARG00000110357
1	ENSDARG00000004580
2	ENSDARG00000013072
2	ENSDARG00000012450
1	ENSDARG00000019487
1	ENSDARG00000003444
6	ENSDARG00000009881
1	ENSDARG00000018650
1	ENSDARG00000017422
2	ENSDARG00000004261
2	ENSDARG00000006791
1	ENSDARG00000006754
5	ENSDARG00000007867
2	ENSDARG00000018871
2	ENSDARG00000013057
2	ENSDARG00000059960
2	ENSDARG00000015997
2	ENSDARG00000016594
2	ENSDARG00000003287
2	ENSDARG00000034293
2	ENSDARG00000002487
1	ENSDARG00000004871
1	ENSDARG00000017126
1	ENSDARG00000018968
1	ENSDARG00000093844
2	ENSDARG00000026519
2	ENSDARG00000017602
1	ENSDARG00000018809
1	ENSDARG00000025513
2	ENSDARG00000003068
2	ENSDARG00000011723
2	ENSDARG00000014047
2	ENSDARG00000010519
2	ENSDARG00000018967
2	ENSDARG00000009488
1	ENSDARG00000024184
1	ENSDARG00000017928
1	ENSDARG00000006174
1	ENSDARG00000006877
2	ENSDARG00000016260
1	ENSDARG00000019838
1	ENSDARG00000013044
1	ENSDARG00000013333
3	ENSDARG00000021232
2	ENSDARG00000007657
1	ENSDARG00000016173
1	ENSDARG00000014085
1	ENSDARG00000014587
2	ENSDARG00000028198
2	ENSDARG00000023815
1	ENSDARG00000054929
2	ENSDARG00000003207
3	ENSDARG00000012726
1	ENSDARG00000011510
2	ENSDARG00000017431
1	ENSDARG00000021366
2	ENSDARG00000012572
2	ENSDARG00000002445
2	ENSDARG00000035127
2	ENSDARG00000008032
2	ENSDARG00000008502
1	ENSDARG00000014196
2	ENSDARG00000018773
1	ENSDARG00000038731
18	ENSDARG00000020483
2	ENSDARG00000002933
2	ENSDARG00000010132
2	ENSDARG00000004598
1	ENSDARG00000016745
2	ENSDARG00000004632
2	ENSDARG00000053474
2	ENSDARG00000019774
2	ENSDARG00000004018
2	ENSDARG00000017128
2	ENSDARG00000021186
2	ENSDARG00000007009
1	ENSDARG00000111129
8	ENSDARG00000052157
2	ENSDARG00000018985
1	ENSDARG00000020114
2	ENSDARG00000010958
2	ENSDARG00000013755
1	ENSDARG00000020544
2	ENSDARG00000016763
1	ENSDARG00000009681
1	ENSDARG00000019998
2	ENSDARG00000006392
2	ENSDARG00000010717
1	ENSDARG00000005629
2	ENSDARG00000014474
1	ENSDARG00000039647
1	ENSDARG00000003113
1	ENSDARG00000008541
1	ENSDARG00000021225
3	ENSDARG00000019920
1	ENSDARG00000016538
2	ENSDARG00000018228
1	ENSDARG00000013963
2	ENSDARG00000004861
2	ENSDARG00000014348
1	ENSDARG00000016494
1	ENSDARG00000012563
2	ENSDARG00000003197
10	ENSDARG00000114958
1	ENSDARG00000020595
1	ENSDARG00000019307
1	ENSDARG00000020956
2	ENSDARG00000015803
3	ENSDARG00000007149
2	ENSDARG00000015824
1	ENSDARG00000003020
2	ENSDARG00000016513
1	ENSDARG00000016613
2	ENSDARG00000033056
2	ENSDARG00000016391
2	ENSDARG00000010553
2	ENSDARG00000003257
4	ENSDARG00000011272
2	ENSDARG00000012234
2	ENSDARG00000015325
2	ENSDARG00000017078
2	ENSDARG00000011837
3	ENSDARG00000002564
5	ENSDARG00000005095
2	ENSDARG00000008383
5	ENSDARG00000014313
2	ENSDARG00000095076
2	ENSDARG00000094282
2	ENSDARG00000017155
1	ENSDARG00000004059
2	ENSDARG00000020467
1	ENSDARG00000020529
2	ENSDARG00000013389
2	ENSDARG00000020122
2	ENSDARG00000016447
3	ENSDARG00000009657
1	ENSDARG00000021059
2	ENSDARG00000010432
2	ENSDARG00000006283
2	ENSDARG00000012723
2	ENSDARG00000006413
2	ENSDARG00000002696
2	ENSDARG00000011879
1	ENSDARG00000039682
1	ENSDARG00000004618
2	ENSDARG00000017762
1	ENSDARG00000016730
2	ENSDARG00000006560
2	ENSDARG00000007449
2	ENSDARG00000016936
1	ENSDARG00000071691
2	ENSDARG00000021370
1	ENSDARG00000010035
2	ENSDARG00000002970
2	ENSDARG00000003429
2	ENSDARG00000013087
2	ENSDARG00000021343
2	ENSDARG00000002082
1	ENSDARG00000021380
1	ENSDARG00000057159
1	ENSDARG00000005578
2	ENSDARG00000020785
2	ENSDARG00000017917
1	ENSDARG00000020197
2	ENSDARG00000003904
2	ENSDARG00000017676
1	ENSDARG00000015053
2	ENSDARG00000012467
2	ENSDARG00000076742
5	ENSDARG00000006397
2	ENSDARG00000011462
2	ENSDARG00000002406
2	ENSDARG00000005128
1	ENSDARG00000005423
2	ENSDARG00000016470
2	ENSDARG00000013842
2	ENSDARG00000010673
1	ENSDARG00000022599
2	ENSDARG00000023886
1	ENSDARG00000020469
1	ENSDARG00000005425
13	ENSDARG00000017340
1	ENSDARG00000019398
2	ENSDARG00000017254
2	ENSDARG00000006983
1	ENSDARG00000012892
2	ENSDARG00000008014
2	ENSDARG00000003308
2	ENSDARG00000054874
2	ENSDARG00000016463
2	ENSDARG00000012071
3	ENSDARG00000012671
3	ENSDARG00000012788
2	ENSDARG00000012972
1	ENSDARG00000010965
2	ENSDARG00000021442
2	ENSDARG00000014673
2	ENSDARG00000003616
2	ENSDARG00000011023
2	ENSDARG00000020363
2	ENSDARG00000020872
2	ENSDARG00000018984
1	ENSDARG00000005561
1	ENSDARG00000013561
2	ENSDARG00000020354
2	ENSDARG00000012040
1	ENSDARG00000006240
3	ENSDARG00000016656
2	ENSDARG00000008105
1	ENSDARG00000006316
1	ENSDARG00000017740
2	ENSDARG00000011360
2	ENSDARG00000018361
2	ENSDARG00000006395
1	ENSDARG00000009026
2	ENSDARG00000014954
1	ENSDARG00000015752
2	ENSDARG00000020494
2	ENSDARG00000008275
2	ENSDARG00000004473
2	ENSDARG00000014106
4	ENSDARG00000009470
2	ENSDARG00000020298
2	ENSDARG00000007663
2	ENSDARG00000009753
2	ENSDARG00000017905
2	ENSDARG00000018980
2	ENSDARG00000020676
1	ENSDARG00000002305
2	ENSDARG00000010948
2	ENSDARG00000044976
2	ENSDARG00000018956
2	ENSDARG00000013830
1	ENSDARG00000015123
5	ENSDARG00000006924
2	ENSDARG00000003293
1	ENSDARG00000014230
2	ENSDARG00000018049
2	ENSDARG00000021086
4	ENSDARG00000015472
3	ENSDARG00000017174
2	ENSDARG00000013274
13	ENSDARG00000105674
2	ENSDARG00000012790
2	ENSDARG00000025174
2	ENSDARG00000015946
1	ENSDARG00000020964
1	ENSDARG00000004581
1	ENSDARG00000004051
2	ENSDARG00000016307
2	ENSDARG00000010145
1	ENSDARG00000018623
2	ENSDARG00000003090
2	ENSDARG00000012499
2	ENSDARG00000008592
1	ENSDARG00000024789
3	ENSDARG00000007356
2	ENSDARG00000013014
2	ENSDARG00000013704
2	ENSDARG00000055647
2	ENSDARG00000040352
2	ENSDARG00000004616
5	ENSDARG00000013576
2	ENSDARG00000011298
2	ENSDARG00000020841
2	ENSDARG00000009113
1	ENSDARG00000002947
2	ENSDARG00000014057
3	ENSDARG00000032970
2	ENSDARG00000036031
2	ENSDARG00000014386
1	ENSDARG00000004322
2	ENSDARG00000009743
2	ENSDARG00000020744
1	ENSDARG00000021945
1	ENSDARG00000040251
1	ENSDARG00000016089
2	ENSDARG00000006408
2	ENSDARG00000017385
2	ENSDARG00000006840
1	ENSDARG00000015343
3	ENSDARG00000004363
2	ENSDARG00000015990
1	ENSDARG00000016484
1	ENSDARG00000002241
2	ENSDARG00000009020
2	ENSDARG00000010270
1	ENSDARG00000008660
2	ENSDARG00000001777
1	ENSDARG00000016830
2	ENSDARG00000020217
3	ENSDARG00000011841
2	ENSDARG00000009430
1	ENSDARG00000070723
1	ENSDARG00000018178
1	ENSDARG00000021433
2	ENSDARG00000006683
2	ENSDARG00000010052
2	ENSDARG00000011769
1	ENSDARG00000011777
2	ENSDARG00000061169
2	ENSDARG00000046098
1	ENSDARG00000041735
1	ENSDARG00000004794
2	ENSDARG00000023546
1	ENSDARG00000016864
2	ENSDARG00000020311
3	ENSDARG00000003411
2	ENSDARG00000012747
2	ENSDARG00000007302
1	ENSDARG00000014634
1	ENSDARG00000014101
2	ENSDARG00000005559
5	ENSDARG00000013813
2	ENSDARG00000004497
2	ENSDARG00000037091
3	ENSDARG00000017985
1	ENSDARG00000016875
2	ENSDARG00000017809
2	ENSDARG00000015149
13	ENSDARG00000015559
2	ENSDARG00000039392
2	ENSDARG00000007825
1	ENSDARG00000014866
1	ENSDARG00000011885
2	ENSDARG00000019060
5	ENSDARG00000012896
1	ENSDARG00000004282
1	ENSDARG00000016979
1	ENSDARG00000076563
2	ENSDARG00000020237
2	ENSDARG00000003920
1	ENSDARG00000015404
3	ENSDARG00000023916
2	ENSDARG00000005625
1	ENSDARG00000011683
2	ENSDARG00000013168
2	ENSDARG00000094080
2	ENSDARG00000006235
2	ENSDARG00000021048
2	ENSDARG00000018562
10	ENSDARG00000004015
3	ENSDARG00000003865
2	ENSDARG00000017785
1	ENSDARG00000005518
2	ENSDARG00000021239
2	ENSDARG00000002190
2	ENSDARG00000019529
3	ENSDARG00000008953
2	ENSDARG00000007477
1	ENSDARG00000006642
2	ENSDARG00000011605
1	ENSDARG00000019924
2	ENSDARG00000015807
2	ENSDARG00000003320
5	ENSDARG00000014682
2	ENSDARG00000025507
1	ENSDARG00000005897
2	ENSDARG00000013533
3	ENSDARG00000003229
2	ENSDARG00000011870
2	ENSDARG00000003205
1	ENSDARG00000016886
2	ENSDARG00000002798
1	ENSDARG00000006225
1	ENSDARG00000025788
4	ENSDARG00000017111
1	ENSDARG00000016233
2	ENSDARG00000014657
1	ENSDARG00000032117
1	ENSDARG00000008816
2	ENSDARG00000019300
8	ENSDARG00000004577
1	ENSDARG00000015524
2	ENSDARG00000016541
2	ENSDARG00000004774
2	ENSDARG00000004574
1	ENSDARG00000004680
2	ENSDARG00000005560
2	ENSDARG00000007347
3	ENSDARG00000020814
2	ENSDARG00000013346
2	ENSDARG00000009942
3	ENSDARG00000013979
2	ENSDARG00000056019
3	ENSDARG00000017542
6	ENSDARG00000009466
1	ENSDARG00000013443
2	ENSDARG00000010572
2	ENSDARG00000011373
2	ENSDARG00000010194
3	ENSDARG00000018903
1	ENSDARG00000020711
2	ENSDARG00000005565
2	ENSDARG00000043557
2	ENSDARG00000026630
2	ENSDARG00000003142
2	ENSDARG00000018270
1	ENSDARG00000012194
1	ENSDARG00000003592
2	ENSDARG00000013245
11	ENSDARG00000021113
2	ENSDARG00000078386
1	ENSDARG00000006691
1	ENSDARG00000004318
1	ENSDARG00000001976
1	ENSDARG00000003526
1	ENSDARG00000079012
2	ENSDARG00000045560
1	ENSDARG00000007955
2	ENSDARG00000006816
2	ENSDARG00000017615
2	ENSDARG00000009493
2	ENSDARG00000002391
2	ENSDARG00000019228
2	ENSDARG00000004161
1	ENSDARG00000007359
1	ENSDARG00000055108
2	ENSDARG00000002682
2	ENSDARG00000003200
2	ENSDARG00000005451
2	ENSDARG00000019122
2	ENSDARG00000032129
2	ENSDARG00000008212
2	ENSDARG00000020405
1	ENSDARG00000020986
2	ENSDARG00000094466
2	ENSDARG00000005595
2	ENSDARG00000006678
2	ENSDARG00000012656
1	ENSDARG00000004529
2	ENSDARG00000019601
2	ENSDARG00000006862
2	ENSDARG00000008010
1	ENSDARG00000019004
2	ENSDARG00000013861
2	ENSDARG00000006600
2	ENSDARG00000003757
2	ENSDARG00000013802
2	ENSDARG00000007279
1	ENSDARG00000015575
2	ENSDARG00000003607
2	ENSDARG00000092883
2	ENSDARG00000001906
2	ENSDARG00000004415
1	ENSDARG00000008936
1	ENSDARG00000016607
2	ENSDARG00000029881
2	ENSDARG00000006889
1	ENSDARG00000012929
2	ENSDARG00000016623
2	ENSDARG00000020102
2	ENSDARG00000018616
2	ENSDARG00000011273
1	ENSDARG00000009806
2	ENSDARG00000018047
1	ENSDARG00000018423
1	ENSDARG00000006508
1	ENSDARG00000005941
2	ENSDARG00000008639
2	ENSDARG00000012021
2	ENSDARG00000019265
5	ENSDARG00000016725
6	ENSDARG00000030110
2	ENSDARG00000014463
2	ENSDARG00000011797
2	ENSDARG00000027587
2	ENSDARG00000019103
1	ENSDARG00000015576
2	ENSDARG00000004311
2	ENSDARG00000003860
2	ENSDARG00000003641
1	ENSDARG00000015033
1	ENSDARG00000096829
2	ENSDARG00000008049
1	ENSDARG00000010376
2	ENSDARG00000006092
1	ENSDARG00000010823
2	ENSDARG00000013056
6	ENSDARG00000015293
5	ENSDARG00000010878
5	ENSDARG00000018145
1	ENSDARG00000012987
1	ENSDARG00000041205
2	ENSDARG00000071037
2	ENSDARG00000008029
2	ENSDARG00000001804
1	ENSDARG00000011925
2	ENSDARG00000042525
2	ENSDARG00000005220
1	ENSDARG00000014138
4	ENSDARG00000005915
1	ENSDARG00000018750
1	ENSDARG00000019230
2	ENSDARG00000015922
2	ENSDARG00000007092
2	ENSDARG00000009745
1	ENSDARG00000009074
2	ENSDARG00000016318
2	ENSDARG00000013734
2	ENSDARG00000010514
1	ENSDARG00000017388
2	ENSDARG00000017168
1	ENSDARG00000002986
2	ENSDARG00000014761
2	ENSDARG00000005108
2	ENSDARG00000007807
1	ENSDARG00000014994
2	ENSDARG00000003087
2	ENSDARG00000026294
2	ENSDARG00000009871
2	ENSDARG00000021352
2	ENSDARG00000005883
2	ENSDARG00000026513
2	ENSDARG00000006719
11	ENSDARG00000010317
2	ENSDARG00000005749
3	ENSDARG00000012789
6	ENSDARG00000009438
1	ENSDARG00000004078
1	ENSDARG00000010246
1	ENSDARG00000031427
2	ENSDARG00000020771
1	ENSDARG00000021924
1	ENSDARG00000010745
2	ENSDARG00000019646
2	ENSDARG00000007863
2	ENSDARG00000007257
3	ENSDARG00000020164
1	ENSDARG00000011410
1	ENSDARG00000015537
1	ENSDARG00000074248
1	ENSDARG00000019715
1	ENSDARG00000004757
1	ENSDARG00000013858
1	ENSDARG00000011801
1	ENSDARG00000005218
2	ENSDARG00000030058
11	ENSDARG00000075932
1	ENSDARG00000002402
1	ENSDARG00000020953
1	ENSDARG00000019207
5	ENSDARG00000008706
1	ENSDARG00000005926
2	ENSDARG00000025641
1	ENSDARG00000009386
11	ENSDARG00000013598
1	ENSDARG00000015628
2	ENSDARG00000002128
2	ENSDARG00000009136
2	ENSDARG00000017010
2	ENSDARG00000021389
1	ENSDARG00000014017
1	ENSDARG00000017853
1	ENSDARG00000012244
2	ENSDARG00000019278
2	ENSDARG00000020133
2	ENSDARG00000010266
2	ENSDARG00000024101
2	ENSDARG00000034885
2	ENSDARG00000007941
1	ENSDARG00000006422
1	ENSDARG00000006838
1	ENSDARG00000015111
2	ENSDARG00000015314
2	ENSDARG00000002659
3	ENSDARG00000007241
5	ENSDARG00000002894
3	ENSDARG00000009351
10	ENSDARG00000006307
1	ENSDARG00000012347
6	ENSDARG00000018817
2	ENSDARG00000004204
2	ENSDARG00000015851
2	ENSDARG00000010442
2	ENSDARG00000021257
2	ENSDARG00000017841
5	ENSDARG00000003632
3	ENSDARG00000013125
1	ENSDARG00000016011
1	ENSDARG00000017354
1	ENSDARG00000020101
4	ENSDARG00000012458
2	ENSDARG00000018264
2	ENSDARG00000020822
2	ENSDARG00000004948
1	ENSDARG00000019778
2	ENSDARG00000021443
1	ENSDARG00000009837
3	ENSDARG00000018569
1	ENSDARG00000017612
2	ENSDARG00000026453
2	ENSDARG00000012848
8	ENSDARG00000003303
2	ENSDARG00000016977
1	ENSDARG00000010231
2	ENSDARG00000013800
2	ENSDARG00000003216
2	ENSDARG00000008788
2	ENSDARG00000014479
2	ENSDARG00000001993
1	ENSDARG00000016598
2	ENSDARG00000016765
2	ENSDARG00000014582
3	ENSDARG00000015734
2	ENSDARG00000042021
3	ENSDARG00000006003
2	ENSDARG00000002792
1	ENSDARG00000003564
2	ENSDARG00000014840
3	ENSDARG00000006290
2	ENSDARG00000016443
2	ENSDARG00000011418
1	ENSDARG00000013453
1	ENSDARG00000041086
2	ENSDARG00000017696
1	ENSDARG00000006207
2	ENSDARG00000011764
2	ENSDARG00000005254
2	ENSDARG00000004296
1	ENSDARG00000030972
1	ENSDARG00000019326
1	ENSDARG00000075543
1	ENSDARG00000011496
1	ENSDARG00000007438
1	ENSDARG00000019902
1	ENSDARG00000018461
1	ENSDARG00000009844
1	ENSDARG00000012369
2	ENSDARG00000003058
6	ENSDARG00000006368
1	ENSDARG00000009796
2	ENSDARG00000018105
2	ENSDARG00000023082
2	ENSDARG00000002193
1	ENSDARG00000011934
2	ENSDARG00000015856
2	ENSDARG00000008310
1	ENSDARG00000012674
2	ENSDARG00000011661
2	ENSDARG00000018681
1	ENSDARG00000007216
1	ENSDARG00000004830
2	ENSDARG00000004297
1	ENSDARG00000015681
2	ENSDARG00000007413
2	ENSDARG00000067828
2	ENSDARG00000019362
1	ENSDARG00000010144
1	ENSDARG00000007745
1	ENSDARG00000015236
1	ENSDARG00000057099
2	ENSDARG00000005612
2	ENSDARG00000001127
1	ENSDARG00000009640
2	ENSDARG00000009629
2	ENSDARG00000008329
4	ENSDARG00000011724
2	ENSDARG00000015540
2	ENSDARG00000022858
2	ENSDARG00000011146
1	ENSDARG00000018281
5	ENSDARG00000016528
2	ENSDARG00000015355
2	ENSDARG00000044280
2	ENSDARG00000006797
1	ENSDARG00000015747
1	ENSDARG00000006029
2	ENSDARG00000004782
2	ENSDARG00000010332
2	ENSDARG00000006712
2	ENSDARG00000110581
2	ENSDARG00000000489
1	ENSDARG00000013302
1	ENSDARG00000021404
2	ENSDARG00000013834
2	ENSDARG00000016754
2	ENSDARG00000009436
1	ENSDARG00000020008
2	ENSDARG00000010482
2	ENSDARG00000008678
1	ENSDARG00000019144
2	ENSDARG00000009214
2	ENSDARG00000019117
1	ENSDARG00000016253
1	ENSDARG00000018459
2	ENSDARG00000011821
2	ENSDARG00000045628
1	ENSDARG00000040433
2	ENSDARG00000008946
2	ENSDARG00000008414
1	ENSDARG00000011376
2	ENSDARG00000005972
2	ENSDARG00000004256
1	ENSDARG00000071694
2	ENSDARG00000006757
1	ENSDARG00000003383
2	ENSDARG00000020136
1	ENSDARG00000075831
2	ENSDARG00000013795
2	ENSDARG00000009313
5	ENSDARG00000004392
2	ENSDARG00000004785
2	ENSDARG00000005544
2	ENSDARG00000001760
2	ENSDARG00000021372
2	ENSDARG00000008859
2	ENSDARG00000014995
2	ENSDARG00000012395
2	ENSDARG00000015793
2	ENSDARG00000019142
2	ENSDARG00000006356
2	ENSDARG00000011066
1	ENSDARG00000008491
2	ENSDARG00000011862
1	ENSDARG00000076225
1	ENSDARG00000002479
1	ENSDARG00000002591
2	ENSDARG00000012281
1	ENSDARG00000013009
2	ENSDARG00000010602
1	ENSDARG00000014915
1	ENSDARG00000018397
2	ENSDARG00000008333
3	ENSDARG00000018787
1	ENSDARG00000018263
7	ENSDARG00000010700
2	ENSDARG00000011640
2	ENSDARG00000020982
2	ENSDARG00000009870
2	ENSDARG00000079310
2	ENSDARG00000002165
1	ENSDARG00000010555
6	ENSDARG00000010619
1	ENSDARG00000013476
2	ENSDARG00000018399
2	ENSDARG00000006468
2	ENSDARG00000015506
2	ENSDARG00000018840
1	ENSDARG00000002298
1	ENSDARG00000018621
2	ENSDARG00000001776
2	ENSDARG00000022938
1	ENSDARG00000089924
2	ENSDARG00000001994
2	ENSDARG00000018441
2	ENSDARG00000017047
1	ENSDARG00000020143
2	ENSDARG00000003769
2	ENSDARG00000005462
1	ENSDARG00000015676
1	ENSDARG00000020876
1	ENSDARG00000005246
4	ENSDARG00000014891
2	ENSDARG00000004023
2	ENSDARG00000076574
2	ENSDARG00000004270
3	ENSDARG00000014675
2	ENSDARG00000011170
2	ENSDARG00000021255
5	ENSDARG00000017657
2	ENSDARG00000019125
1	ENSDARG00000008239
2	ENSDARG00000002311
1	ENSDARG00000040252
1	ENSDARG00000027620
2	ENSDARG00000004307
2	ENSDARG00000007406
2	ENSDARG00000009196
1	ENSDARG00000020028
1	ENSDARG00000011662
2	ENSDARG00000014171
2	ENSDARG00000018162
2	ENSDARG00000019223
1	ENSDARG00000018627
2	ENSDARG00000036272
2	ENSDARG00000017532
2	ENSDARG00000012981
2	ENSDARG00000030756
2	ENSDARG00000009524
2	ENSDARG00000013478
2	ENSDARG00000019364
2	ENSDARG00000015010
2	ENSDARG00000017107
1	ENSDARG00000016769
2	ENSDARG00000030703
1	ENSDARG00000019644
2	ENSDARG00000018687
2	ENSDARG00000001859
1	ENSDARG00000006524
2	ENSDARG00000010791
2	ENSDARG00000003984
2	ENSDARG00000005780
2	ENSDARG00000015221
2	ENSDARG00000002264
1	ENSDARG00000003570
2	ENSDARG00000032761
2	ENSDARG00000018658
1	ENSDARG00000055313
1	ENSDARG00000015968
2	ENSDARG00000002952
2	ENSDARG00000010010
2	ENSDARG00000014670
2	ENSDARG00000013005
5	ENSDARG00000013461
8	ENSDARG00000006544
3	ENSDARG00000002670
1	ENSDARG00000004724
2	ENSDARG00000016710
2	ENSDARG00000004864
2	ENSDARG00000017093
2	ENSDARG00000013784
1	ENSDARG00000013938
2	ENSDARG00000003487
1	ENSDARG00000007221
6	ENSDARG00000021439
3	ENSDARG00000013409
2	ENSDARG00000020024
2	ENSDARG00000011945
2	ENSDARG00000011027
2	ENSDARG00000012306
2	ENSDARG00000002536
2	ENSDARG00000021022
1	ENSDARG00000001950
2	ENSDARG00000021336
2	ENSDARG00000011897
2	ENSDARG00000003963
2	ENSDARG00000002847
2	ENSDARG00000015917
1	ENSDARG00000015385
1	ENSDARG00000018553
2	ENSDARG00000013649
1	ENSDARG00000013950
2	ENSDARG00000009544
2	ENSDARG00000007734
2	ENSDARG00000014008
3	ENSDARG00000015790
1	ENSDARG00000015709
2	ENSDARG00000010625
2	ENSDARG00000014805
3	ENSDARG00000039935
2	ENSDARG00000018923
1	ENSDARG00000017086
1	ENSDARG00000024642
2	ENSDARG00000018319
1	ENSDARG00000006553
2	ENSDARG00000020482
4	ENSDARG00000079934
1	ENSDARG00000004251
2	ENSDARG00000014692
2	ENSDARG00000011727
1	ENSDARG00000005210
2	ENSDARG00000003899
1	ENSDARG00000030967
2	ENSDARG00000007418
2	ENSDARG00000013343
2	ENSDARG00000039979
3	ENSDARG00000007065
2	ENSDARG00000018611
1	ENSDARG00000009447
2	ENSDARG00000013726
2	ENSDARG00000020798
5	ENSDARG00000054771
2	ENSDARG00000005627
2	ENSDARG00000021046
2	ENSDARG00000007108
5	ENSDARG00000020857
2	ENSDARG00000021374
1	ENSDARG00000015985
3	ENSDARG00000012072
2	ENSDARG00000045789
1	ENSDARG00000016611
1	ENSDARG00000002467
2	ENSDARG00000010610
2	ENSDARG00000013623
2	ENSDARG00000012874
1	ENSDARG00000017811
1	ENSDARG00000003977
2	ENSDARG00000018283
2	ENSDARG00000011818
2	ENSDARG00000013653
1	ENSDARG00000003927
2	ENSDARG00000056767
2	ENSDARG00000016163
3	ENSDARG00000096979
2	ENSDARG00000018907
2	ENSDARG00000016345
1	ENSDARG00000006677
2	ENSDARG00000033418
2	ENSDARG00000002956
1	ENSDARG00000009209
2	ENSDARG00000006011
1	ENSDARG00000018048
1	ENSDARG00000005891
2	ENSDARG00000004874
1	ENSDARG00000030781
11	ENSDARG00000016774
1	ENSDARG00000016065
2	ENSDARG00000007407
2	ENSDARG00000030237
1	ENSDARG00000010146
2	ENSDARG00000019063
2	ENSDARG00000008765
1	ENSDARG00000007276
2	ENSDARG00000003523
1	ENSDARG00000057853
2	ENSDARG00000006125
1	ENSDARG00000002213
2	ENSDARG00000006609
1	ENSDARG00000009443
2	ENSDARG00000013749
2	ENSDARG00000001897
2	ENSDARG00000027501
1	ENSDARG00000011825
1	ENSDARG00000029150
2	ENSDARG00000014554
2	ENSDARG00000001929
2	ENSDARG00000005332
2	ENSDARG00000013079
2	ENSDARG00000017337
2	ENSDARG00000017844
2	ENSDARG00000009886
2	ENSDARG00000014139
2	ENSDARG00000012390
1	ENSDARG00000012016
2	ENSDARG00000014013
2	ENSDARG00000005172
2	ENSDARG00000014248
2	ENSDARG00000007196
2	ENSDARG00000011785
6	ENSDARG00000001910
5	ENSDARG00000002403
1	ENSDARG00000014794
1	ENSDARG00000012295
2	ENSDARG00000022918
2	ENSDARG00000002385
2	ENSDARG00000010255
1	ENSDARG00000019772
8	ENSDARG00000007099
2	ENSDARG00000013775
1	ENSDARG00000012899
2	ENSDARG00000002184
2	ENSDARG00000020884
2	ENSDARG00000003373
1	ENSDARG00000019728
1	ENSDARG00000010752
1	ENSDARG00000010312
1	ENSDARG00000007693
2	ENSDARG00000005078
1	ENSDARG00000020232
1	ENSDARG00000017314
1	ENSDARG00000013694
5	ENSDARG00000016238
2	ENSDARG00000011312
2	ENSDARG00000007430
3	ENSDARG00000014357
2	ENSDARG00000004034
6	ENSDARG00000013928
2	ENSDARG00000025495
2	ENSDARG00000017084
5	ENSDARG00000002506
2	ENSDARG00000003213
2	ENSDARG00000003944
2	ENSDARG00000015495
2	ENSDARG00000011672
1	ENSDARG00000015228
1	ENSDARG00000011283
2	ENSDARG00000025076
2	ENSDARG00000018814
2	ENSDARG00000013122
2	ENSDARG00000036774
1	ENSDARG00000004889
4	ENSDARG00000002613
13	ENSDARG00000006568
1	ENSDARG00000019498
1	ENSDARG00000010445
2	ENSDARG00000017195
2	ENSDARG00000004952
2	ENSDARG00000020176
1	ENSDARG00000008832
2	ENSDARG00000006266
1	ENSDARG00000008237
1	ENSDARG00000019274
1	ENSDARG00000011611
1	ENSDARG00000004492
1	ENSDARG00000014763
2	ENSDARG00000021991
2	ENSDARG00000001234
1	ENSDARG00000018325
3	ENSDARG00000032496
13	ENSDARG00000010108
2	ENSDARG00000003151
2	ENSDARG00000003701
2	ENSDARG00000012816
2	ENSDARG00000007382
2	ENSDARG00000006279
2	ENSDARG00000020397
2	ENSDARG00000012141
2	ENSDARG00000007444
2	ENSDARG00000008886
2	ENSDARG00000019253
3	ENSDARG00000009553
2	ENSDARG00000011000
1	ENSDARG00000017775
1	ENSDARG00000052462
1	ENSDARG00000009170
2	ENSDARG00000012513
2	ENSDARG00000005318
2	ENSDARG00000032990
1	ENSDARG00000019990
4	ENSDARG00000009534
2	ENSDARG00000013006
2	ENSDARG00000019013
1	ENSDARG00000018351
1	ENSDARG00000017982
1	ENSDARG00000010487
2	ENSDARG00000002168
1	ENSDARG00000010516
1	ENSDARG00000070657
1	ENSDARG00000013075
2	ENSDARG00000003866
2	ENSDARG00000003380
2	ENSDARG00000004939
1	ENSDARG00000015273
2	ENSDARG00000008969
2	ENSDARG00000010008
1	ENSDARG00000070713
1	ENSDARG00000018106
2	ENSDARG00000013472
2	ENSDARG00000008395
3	ENSDARG00000018004
2	ENSDARG00000012632
2	ENSDARG00000013266
2	ENSDARG00000020235
2	ENSDARG00000014209
2	ENSDARG00000011609
1	ENSDARG00000073905
2	ENSDARG00000021120
2	ENSDARG00000012341
2	ENSDARG00000013016
2	ENSDARG00000015978
2	ENSDARG00000013312
1	ENSDARG00000003655
2	ENSDARG00000017624
2	ENSDARG00000018530
1	ENSDARG00000071669
2	ENSDARG00000007271
2	ENSDARG00000015474
2	ENSDARG00000007485
2	ENSDARG00000019342
1	ENSDARG00000014340
1	ENSDARG00000007025
1	ENSDARG00000015292
3	ENSDARG00000019732
1	ENSDARG00000005651
8	ENSDARG00000045834
2	ENSDARG00000016855
2	ENSDARG00000021184
2	ENSDARG00000095751
2	ENSDARG00000018716
2	ENSDARG00000078378
3	ENSDARG00000009153
2	ENSDARG00000001785
1	ENSDARG00000017708
1	ENSDARG00000040705
1	ENSDARG00000019396
1	ENSDARG00000003818
2	ENSDARG00000006341
2	ENSDARG00000014169
1	ENSDARG00000017687
2	ENSDARG00000015610
1	ENSDARG00000014430
1	ENSDARG00000021383
2	ENSDARG00000045172
8	ENSDARG00000010701
2	ENSDARG00000020642
1	ENSDARG00000021252
1	ENSDARG00000011152
2	ENSDARG00000007639
1	ENSDARG00000011157
2	ENSDARG00000013976
1	ENSDARG00000011122
2	ENSDARG00000016038
4	ENSDARG00000008811
2	ENSDARG00000016536
6	ENSDARG00000018643
1	ENSDARG00000018698
2	ENSDARG00000018303
1	ENSDARG00000011026
2	ENSDARG00000009825
2	ENSDARG00000012426
5	ENSDARG00000009982
1	ENSDARG00000027423
2	ENSDARG00000017454
1	ENSDARG00000012840
2	ENSDARG00000007892
11	ENSDARG00000001817
1	ENSDARG00000007480
2	ENSDARG00000014103
2	ENSDARG00000020895
1	ENSDARG00000008785
2	ENSDARG00000003153
2	ENSDARG00000014849
5	ENSDARG00000009748
2	ENSDARG00000058128
1	ENSDARG00000018478
1	ENSDARG00000019008
1	ENSDARG00000017127
1	ENSDARG00000044062
2	ENSDARG00000017067
2	ENSDARG00000014499
2	ENSDARG00000004427
2	ENSDARG00000015126
2	ENSDARG00000019156
1	ENSDARG00000024112
2	ENSDARG00000008068
3	ENSDARG00000018260
2	ENSDARG00000011693
2	ENSDARG00000009607
1	ENSDARG00000009250
2	ENSDARG00000017355
2	ENSDARG00000009830
2	ENSDARG00000019038
2	ENSDARG00000005762
2	ENSDARG00000004358
11	ENSDARG00000094132
1	ENSDARG00000077664
2	ENSDARG00000003109
1	ENSDARG00000003749
2	ENSDARG00000008490
2	ENSDARG00000017230
2	ENSDARG00000020746
2	ENSDARG00000002779
1	ENSDARG00000019763
1	ENSDARG00000017884
2	ENSDARG00000003750
2	ENSDARG00000018181
2	ENSDARG00000043905
1	ENSDARG00000006019
2	ENSDARG00000016526
2	ENSDARG00000015889
1	ENSDARG00000010096
2	ENSDARG00000017781
4	ENSDARG00000079323
1	ENSDARG00000004687
2	ENSDARG00000018494
2	ENSDARG00000002707
2	ENSDARG00000007624
2	ENSDARG00000006896
2	ENSDARG00000001912
2	ENSDARG00000020046
2	ENSDARG00000032430
2	ENSDARG00000006892
2	ENSDARG00000003250
1	ENSDARG00000002333
2	ENSDARG00000020761
4	ENSDARG00000016773
2	ENSDARG00000038646
1	ENSDARG00000078183
2	ENSDARG00000017605
1	ENSDARG00000012325
2	ENSDARG00000018061
2	ENSDARG00000013095
2	ENSDARG00000017445
2	ENSDARG00000019484
2	ENSDARG00000019752
2	ENSDARG00000056443
1	ENSDARG00000003021
2	ENSDARG00000016903
1	ENSDARG00000018241
2	ENSDARG00000020377
2	ENSDARG00000020600
2	ENSDARG00000016255
1	ENSDARG00000010047
1	ENSDARG00000016412
2	ENSDARG00000018593
11	ENSDARG00000014190
2	ENSDARG00000019360
2	ENSDARG00000021573
1	ENSDARG00000021208
2	ENSDARG00000012135
1	ENSDARG00000026476
1	ENSDARG00000005870
3	ENSDARG00000020611
2	ENSDARG00000012777
1	ENSDARG00000016721
1	ENSDARG00000013845
2	ENSDARG00000091006
1	ENSDARG00000014358
1	ENSDARG00000013224
1	ENSDARG00000007127
2	ENSDARG00000018432
2	ENSDARG00000017121
2	ENSDARG00000016336
2	ENSDARG00000019717
1	ENSDARG00000018190
2	ENSDARG00000008407
1	ENSDARG00000008480
1	ENSDARG00000017441
1	ENSDARG00000013997
3	ENSDARG00000020442
2	ENSDARG00000007842
1	ENSDARG00000001937
1	ENSDARG00000007396
1	ENSDARG00000013522
3	ENSDARG00000016474
2	ENSDARG00000075713
2	ENSDARG00000002571
2	ENSDARG00000016143
2	ENSDARG00000004648
1	ENSDARG00000003517
1	ENSDARG00000020981
1	ENSDARG00000094673
2	ENSDARG00000010658
2	ENSDARG00000006514
2	ENSDARG00000004525
1	ENSDARG00000006215
1	ENSDARG00000018491
1	ENSDARG00000003808
2	ENSDARG00000017272
11	ENSDARG00000020708
1	ENSDARG00000009771
2	ENSDARG00000019881
2	ENSDARG00000005368
2	ENSDARG00000112579
1	ENSDARG00000018334
2	ENSDARG00000021398
1	ENSDARG00000017703
1	ENSDARG00000043806
2	ENSDARG00000006060
2	ENSDARG00000045294
1	ENSDARG00000006074
2	ENSDARG00000002336
3	ENSDARG00000003399
2	ENSDARG00000007804
1	ENSDARG00000009273
2	ENSDARG00000010301
2	ENSDARG00000013741
1	ENSDARG00000093193
2	ENSDARG00000007217
1	ENSDARG00000015128
10	ENSDARG00000003940
1	ENSDARG00000007125
1	ENSDARG00000005640
2	ENSDARG00000020009
1	ENSDARG00000014161
1	ENSDARG00000021172
1	ENSDARG00000011665
2	ENSDARG00000007697
2	ENSDARG00000010727
2	ENSDARG00000019507
5	ENSDARG00000055271
1	ENSDARG00000025275
2	ENSDARG00000016514
1	ENSDARG00000003032
2	ENSDARG00000020077
2	ENSDARG00000020417
2	ENSDARG00000013596
1	ENSDARG00000020084
1	ENSDARG00000004586
2	ENSDARG00000008573
2	ENSDARG00000015759
1	ENSDARG00000007320
1	ENSDARG00000034862
2	ENSDARG00000018898
2	ENSDARG00000015164
2	ENSDARG00000020609
2	ENSDARG00000018285
2	ENSDARG00000017569
2	ENSDARG00000014963
2	ENSDARG00000004753
2	ENSDARG00000028348
2	ENSDARG00000003845
25	ENSDARG00000017163
2	ENSDARG00000013933
1	ENSDARG00000006775
4	ENSDARG00000024588
2	ENSDARG00000003635
2	ENSDARG00000014531
1	ENSDARG00000042336
1	ENSDARG00000014361
2	ENSDARG00000032049
2	ENSDARG00000015312
2	ENSDARG00000012915
2	ENSDARG00000015937
2	ENSDARG00000006607
11	ENSDARG00000019294
1	ENSDARG00000006915
2	ENSDARG00000005536
2	ENSDARG00000004745
1	ENSDARG00000023645
2	ENSDARG00000009783
4	ENSDARG00000015527
2	ENSDARG00000006220
2	ENSDARG00000003219
2	ENSDARG00000045541
1	ENSDARG00000012366
2	ENSDARG00000027017
5	ENSDARG00000018492
2	ENSDARG00000004114
2	ENSDARG00000017274
2	ENSDARG00000010248
2	ENSDARG00000002235
2	ENSDARG00000021590
5	ENSDARG00000015266
2	ENSDARG00000020738
10	ENSDARG00000014927
19	ENSDARG00000031422
5	ENSDARG00000021509
2	ENSDARG00000003041
2	ENSDARG00000014083
2	ENSDARG00000021402
5	ENSDARG00000075021
2	ENSDARG00000011247
2	ENSDARG00000014480
1	ENSDARG00000019420
2	ENSDARG00000010477
1	ENSDARG00000005626
1	ENSDARG00000004130
1	ENSDARG00000055644
1	ENSDARG00000015654
2	ENSDARG00000005541
2	ENSDARG00000003968
2	ENSDARG00000017014
2	ENSDARG00000016630
2	ENSDARG00000079271
2	ENSDARG00000034757
3	ENSDARG00000015557
2	ENSDARG00000001889
2	ENSDARG00000019692
2	ENSDARG00000010350
1	ENSDARG00000009267
2	ENSDARG00000004712
2	ENSDARG00000015869
1	ENSDARG00000005350
1	ENSDARG00000009131
1	ENSDARG00000013393
1	ENSDARG00000012871
1	ENSDARG00000008858
1	ENSDARG00000002768
2	ENSDARG00000021112
2	ENSDARG00000032705
2	ENSDARG00000009505
2	ENSDARG00000018110
6	ENSDARG00000007098
2	ENSDARG00000011487
1	ENSDARG00000011326
1	ENSDARG00000015780
2	ENSDARG00000007869
1	ENSDARG00000007886
2	ENSDARG00000019339
11	ENSDARG00000003925
2	ENSDARG00000014793
2	ENSDARG00000019418
2	ENSDARG00000007080
2	ENSDARG00000006257
2	ENSDARG00000013279
1	ENSDARG00000018989
2	ENSDARG00000010018
2	ENSDARG00000115940
1	ENSDARG00000009525
1	ENSDARG00000010454
2	ENSDARG00000006052
1	ENSDARG00000012539
2	ENSDARG00000034852
11	ENSDARG00000018921
1	ENSDARG00000009864
2	ENSDARG00000004336
1	ENSDARG00000005643
2	ENSDARG00000010591
1	ENSDARG00000002174
2	ENSDARG00000015823
2	ENSDARG00000008982
2	ENSDARG00000006409
2	ENSDARG00000005619
1	ENSDARG00000013222
5	ENSDARG00000016156
2	ENSDARG00000002552
1	ENSDARG00000002508
3	ENSDARG00000019492
2	ENSDARG00000017162
2	ENSDARG00000011564
1	ENSDARG00000014907
2	ENSDARG00000015206
1	ENSDARG00000019312
1	ENSDARG00000005924
2	ENSDARG00000016867
1	ENSDARG00000003681
2	ENSDARG00000018738
2	ENSDARG00000016350
1	ENSDARG00000009978
2	ENSDARG00000003971
1	ENSDARG00000018146
5	ENSDARG00000075963
2	ENSDARG00000002194
2	ENSDARG00000014898
2	ENSDARG00000015460
2	ENSDARG00000010169
2	ENSDARG00000002663
2	ENSDARG00000096912
3	ENSDARG00000016153
1	ENSDARG00000040492
2	ENSDARG00000017400
2	ENSDARG00000005927
2	ENSDARG00000018726
2	ENSDARG00000003553
2	ENSDARG00000010596
2	ENSDARG00000021137
1	ENSDARG00000001873
1	ENSDARG00000020847
2	ENSDARG00000012672
1	ENSDARG00000014232
2	ENSDARG00000018721
5	ENSDARG00000015907
2	ENSDARG00000005134
1	ENSDARG00000016368
2	ENSDARG00000043236
1	ENSDARG00000012177
2	ENSDARG00000037838
2	ENSDARG00000039522
1	ENSDARG00000015765
2	ENSDARG00000017219
2	ENSDARG00000014018
2	ENSDARG00000019335
2	ENSDARG00000007220
1	ENSDARG00000007989
1	ENSDARG00000018944
2	ENSDARG00000011317
1	ENSDARG00000010250
1	ENSDARG00000013329
2	ENSDARG00000005335
2	ENSDARG00000012866
3	ENSDARG00000006868
11	ENSDARG00000011239
2	ENSDARG00000019328
3	ENSDARG00000005828
2	ENSDARG00000023040
2	ENSDARG00000056184
2	ENSDARG00000006427
2	ENSDARG00000017055
2	ENSDARG00000012485
2	ENSDARG00000008697
2	ENSDARG00000013828
1	ENSDARG00000003017
2	ENSDARG00000012140
2	ENSDARG00000005476
2	ENSDARG00000008732
3	ENSDARG00000012591
1	ENSDARG00000013856
2	ENSDARG00000006598
2	ENSDARG00000016231
2	ENSDARG00000018010
2	ENSDARG00000019917
2	ENSDARG00000007315
1	ENSDARG00000015732
2	ENSDARG00000007764
2	ENSDARG00000002967
1	ENSDARG00000019856
1	ENSDARG00000010565
1	ENSDARG00000003902
2	ENSDARG00000031770
1	ENSDARG00000005359
2	ENSDARG00000004232
1	ENSDARG00000079698
2	ENSDARG00000019808
1	ENSDARG00000003022
1	ENSDARG00000039373
2	ENSDARG00000006782
2	ENSDARG00000014333
1	ENSDARG00000004823
2	ENSDARG00000019113
2	ENSDARG00000007496
1	ENSDARG00000009336
2	ENSDARG00000013804
2	ENSDARG00000009021
1	ENSDARG00000021097
2	ENSDARG00000037833
1	ENSDARG00000052625
1	ENSDARG00000008472
2	ENSDARG00000002666
2	ENSDARG00000017299
5	ENSDARG00000019302
2	ENSDARG00000008623
2	ENSDARG00000016964
1	ENSDARG00000016904
1	ENSDARG00000013128
1	ENSDARG00000017565
1	ENSDARG00000013371
2	ENSDARG00000032157
2	ENSDARG00000006038
2	ENSDARG00000020265
2	ENSDARG00000005853
1	ENSDARG00000020289
1	ENSDARG00000016783
2	ENSDARG00000006773
4	ENSDARG00000018524
2	ENSDARG00000015349
2	ENSDARG00000020497
2	ENSDARG00000014652
1	ENSDARG00000016733
2	ENSDARG00000008829
1	ENSDARG00000005023
1	ENSDARG00000017427
2	ENSDARG00000056023
1	ENSDARG00000012827
2	ENSDARG00000009862
2	ENSDARG00000015394
2	ENSDARG00000011537
1	ENSDARG00000004218
1	ENSDARG00000009299
2	ENSDARG00000016227
2	ENSDARG00000057683
2	ENSDARG00000002271
3	ENSDARG00000014626
2	ENSDARG00000016304
1	ENSDARG00000010478
1	ENSDARG00000015471
6	ENSDARG00000014956
1	ENSDARG00000017049
1	ENSDARG00000011175
2	ENSDARG00000044632
3	ENSDARG00000009738
2	ENSDARG00000016058
2	ENSDARG00000011613
2	ENSDARG00000006487
1	ENSDARG00000019532
3	ENSDARG00000020443
2	ENSDARG00000014976
1	ENSDARG00000019897
1	ENSDARG00000017728
2	ENSDARG00000016122
2	ENSDARG00000004539
2	ENSDARG00000005454
4	ENSDARG00000014591
1	ENSDARG00000005463
2	ENSDARG00000012025
3	ENSDARG00000019137
1	ENSDARG00000019404
2	ENSDARG00000006990
2	ENSDARG00000019392
2	ENSDARG00000013705
2	ENSDARG00000023323
3	ENSDARG00000005799
2	ENSDARG00000011201
2	ENSDARG00000021201
2	ENSDARG00000012297
2	ENSDARG00000013438
1	ENSDARG00000001437
2	ENSDARG00000016496
1	ENSDARG00000011166
1	ENSDARG00000015649
2	ENSDARG00000013414
1	ENSDARG00000017658
1	ENSDARG00000013161
6	ENSDARG00000019706
2	ENSDARG00000013382
3	ENSDARG00000015686
1	ENSDARG00000016399
2	ENSDARG00000101628
1	ENSDARG00000010097
1	ENSDARG00000020241
2	ENSDARG00000070724
2	ENSDARG00000018788
2	ENSDARG00000004154
2	ENSDARG00000004636
2	ENSDARG00000018574
2	ENSDARG00000006894
2	ENSDARG00000010481
5	ENSDARG00000004932
2	ENSDARG00000008022
1	ENSDARG00000004721
3	ENSDARG00000013292
1	ENSDARG00000004696
2	ENSDARG00000006963
2	ENSDARG00000015399
2	ENSDARG00000033273
2	ENSDARG00000007786
2	ENSDARG00000033965
2	ENSDARG00000009178
2	ENSDARG00000010075
2	ENSDARG00000014565
2	ENSDARG00000010831
2	ENSDARG00000008305
2	ENSDARG00000010729
2	ENSDARG00000101495
1	ENSDARG00000029011
2	ENSDARG00000002006
1	ENSDARG00000014179
2	ENSDARG00000006242
2	ENSDARG00000002732
1	ENSDARG00000002589
2	ENSDARG00000023031
1	ENSDARG00000015918
1	ENSDARG00000011219
1	ENSDARG00000017772
2	ENSDARG00000004160
2	ENSDARG00000020158
1	ENSDARG00000004169
2	ENSDARG00000009494
2	ENSDARG00000021124
2	ENSDARG00000003827
1	ENSDARG00000020250
1	ENSDARG00000006891
2	ENSDARG00000015059
2	ENSDARG00000035958
2	ENSDARG00000037905
5	ENSDARG00000019417
1	ENSDARG00000020845
2	ENSDARG00000015110
2	ENSDARG00000011079
10	ENSDARG00000017927
1	ENSDARG00000012776
1	ENSDARG00000008840
3	ENSDARG00000035056
2	ENSDARG00000011125
2	ENSDARG00000016789
1	ENSDARG00000004527
2	ENSDARG00000003576
2	ENSDARG00000017983
2	ENSDARG00000020840
2	ENSDARG00000008540
3	ENSDARG00000014321
2	ENSDARG00000009727
1	ENSDARG00000018953
2	ENSDARG00000008203
1	ENSDARG00000003584
2	ENSDARG00000044343
2	ENSDARG00000014091
2	ENSDARG00000002217
2	ENSDARG00000008485
2	ENSDARG00000006345
2	ENSDARG00000003934
1	ENSDARG00000005616
5	ENSDARG00000017562
2	ENSDARG00000006811
1	ENSDARG00000005776
2	ENSDARG00000016854
1	ENSDARG00000010764
2	ENSDARG00000008433
2	ENSDARG00000011740
3	ENSDARG00000020623
1	ENSDARG00000010571
2	ENSDARG00000008948
2	ENSDARG00000086393
1	ENSDARG00000020541
2	ENSDARG00000014854
19	ENSDARG00000008803
1	ENSDARG00000025375
1	ENSDARG00000075827
5	ENSDARG00000010318
1	ENSDARG00000003098
1	ENSDARG00000012903
2	ENSDARG00000007582
2	ENSDARG00000001782
2	ENSDARG00000013843
1	ENSDARG00000017571
2	ENSDARG00000045070
1	ENSDARG00000004046
2	ENSDARG00000019861
3	ENSDARG00000014871
1	ENSDARG00000005251
1	ENSDARG00000006818
2	ENSDARG00000014165
1	ENSDARG00000014015
1	ENSDARG00000019595
1	ENSDARG00000002215
2	ENSDARG00000006137
2	ENSDARG00000004060
2	ENSDARG00000013973
2	ENSDARG00000007323
1	ENSDARG00000011948
2	ENSDARG00000001999
2	ENSDARG00000017143
2	ENSDARG00000010078
2	ENSDARG00000006456
2	ENSDARG00000019613
1	ENSDARG00000009160
1	ENSDARG00000016706
2	ENSDARG00000038694
1	ENSDARG00000004658
2	ENSDARG00000020258
1	ENSDARG00000021149
1	ENSDARG00000026348
1	ENSDARG00000018600
1	ENSDARG00000019496
2	ENSDARG00000013931
2	ENSDARG00000009161
2	ENSDARG00000016022
1	ENSDARG00000007739
1	ENSDARG00000002745
2	ENSDARG00000014577
1	ENSDARG00000014916
1	ENSDARG00000010472
2	ENSDARG00000016858
1	ENSDARG00000016818
2	ENSDARG00000015964
1	ENSDARG00000043818
1	ENSDARG00000016837
2	ENSDARG00000035891
1	ENSDARG00000009040
1	ENSDARG00000004988
1	ENSDARG00000012387
1	ENSDARG00000006900
1	ENSDARG00000003326
1	ENSDARG00000013457
2	ENSDARG00000017242
1	ENSDARG00000019000
2	ENSDARG00000004763
2	ENSDARG00000019442
3	ENSDARG00000007723
1	ENSDARG00000006494
1	ENSDARG00000016139
1	ENSDARG00000019222
2	ENSDARG00000007245
2	ENSDARG00000004455
1	ENSDARG00000005840
2	ENSDARG00000032344
1	ENSDARG00000035719
1	ENSDARG00000020656
2	ENSDARG00000011020
1	ENSDARG00000014378
2	ENSDARG00000005456
1	ENSDARG00000020123
1	ENSDARG00000091211
2	ENSDARG00000015674
2	ENSDARG00000011049
5	ENSDARG00000008637
2	ENSDARG00000059368
2	ENSDARG00000005775
2	ENSDARG00000020764
3	ENSDARG00000011545
2	ENSDARG00000007250
2	ENSDARG00000014222
2	ENSDARG00000008890
2	ENSDARG00000010181
2	ENSDARG00000004037
2	ENSDARG00000020926
2	ENSDARG00000012144
2	ENSDARG00000036279
2	ENSDARG00000020187
1	ENSDARG00000043257
2	ENSDARG00000019345
2	ENSDARG00000008723
2	ENSDARG00000011262
2	ENSDARG00000018820
4	ENSDARG00000007169
1	ENSDARG00000030915
1	ENSDARG00000007715
2	ENSDARG00000012247
1	ENSDARG00000014031
1	ENSDARG00000002347
2	ENSDARG00000007720
2	ENSDARG00000004470
2	ENSDARG00000016128
3	ENSDARG00000006196
1	ENSDARG00000030824
2	ENSDARG00000002635
2	ENSDARG00000016479
2	ENSDARG00000010981
2	ENSDARG00000019130
2	ENSDARG00000012192
2	ENSDARG00000016181
2	ENSDARG00000020454
2	ENSDARG00000006044
2	ENSDARG00000005670
2	ENSDARG00000007727
[truncated: 22,784 more rows]
